# Supplementary material for: Pharmacogenomics knowledge and implementation readiness among community pharmacists in Jordan: A national cross-sectional study
Source: PLoS One. 2026 May 19;21(5):e0349439. doi: 10.1371/journal.pone.0349439 (PMC13186350; doi:10.1371/journal.pone.0349439)
Supplement: S1 Table — (XLSX) [file pone.0349439.s001.xlsx]

## Sheet: data
respondent_id	gender	region	role	highest_degree	years_practice	pharmacy_type	prior_pgx_training	K1_answer	K1_correct	K2_answer	K2_correct	K3_answer	K3_correct	K4_answer	K4_correct	K5_answer	K5_correct	K6_answer	K6_correct	K7_answer	K7_correct	K8_answer	K8_correct	K9_answer	K9_correct	K10_answer	K10_correct	knowledge_score	D1	D2	D3	D4	D5	D6	D7	D8	D9	attitude_mean	E1	E2	E3	E4	E5	E6	E7	barriers_mean	F1	F2	F3
1	Female	North	Staff Pharmacist	BSc in Pharmacy	6-10	Independent	No	C	0	B	1	B	1	A	0	B	1	D	0	D	0	B	1	A	0	D	0	4	4	3	3	5	3	4	2	4	3	3.44	3	5	5	3	4	3	4	3.86	2	2	3
2	Female	Central	Owner/Manager	BSc in Pharmacy	6-10	Independent	No	D	0	C	0	B	1	A	0	D	0	C	1	D	0	D	0	B	1	D	0	3	3	4	4	3	3	4	3	4	3	3.44	4	3	3	3	2	4	3	3.14	4	4	3
3	Female	North	Owner/Manager	BSc in Pharmacy	11-20	Chain	No	B	1	B	1	A	0	D	0	B	1	D	0	B	1	B	1	B	1	B	1	7	4	4	4	4	4	3	4	4	2	3.67	5	5	5	3	2	3	4	3.86	2	3	4
4	Female	North	Staff Pharmacist	BSc in Pharmacy	>20	Independent	No	A	0	A	0	B	1	D	0	B	1	C	1	B	1	B	1	A	0	B	1	6	3	2	3	4	3	4	3	4	4	3.33	5	2	4	3	2	2	4	3.14	4	2	3
5	Female	North	Owner/Manager	BSc in Pharmacy	11-20	Independent	No	B	1	D	0	B	1	B	0	B	1	D	0	D	0	B	1	C	0	C	0	4	3	4	4	4	4	3	5	4	4	3.89	3	3	2	3	4	2	4	3	3	2	3
6	Female	Central	Staff Pharmacist	BSc in Pharmacy	0-5	Independent	No	A	0	B	1	A	0	A	0	B	1	C	1	B	1	C	0	D	0	D	0	4	3	4	4	4	3	4	4	3	4	3.67	5	5	4	3	4	4	4	4.14	2	4	3
7	Female	Central	Staff Pharmacist	PharmD	0-5	Independent	Yes	D	0	B	1	B	1	D	0	C	0	B	0	A	0	A	0	B	1	A	0	3	4	3	2	4	3	3	4	3	2	3.11	3	3	3	4	2	2	4	3	2	3	2
8	Male	Central	Staff Pharmacist	BSc in Pharmacy	0-5	Chain	No	B	1	B	1	D	0	C	1	D	0	C	1	D	0	A	0	D	0	B	1	5	3	2	4	4	4	4	3	3	2	3.22	4	3	3	3	4	3	5	3.57	3	4	4
9	Male	North	Staff Pharmacist	BSc in Pharmacy	6-10	Independent	No	B	1	B	1	B	1	A	0	B	1	C	1	B	1	A	0	B	1	B	1	8	2	3	4	5	4	4	2	4	4	3.56	4	4	4	4	4	3	4	3.86	3	4	4
10	Male	Central	Owner/Manager	PharmD	0-5	Chain	No	B	1	B	1	D	0	C	1	D	0	B	0	B	1	B	1	D	0	B	1	6	3	4	3	4	3	4	4	3	4	3.56	4	3	3	5	3	4	3	3.57	3	2	4
11	Female	Central	Staff Pharmacist	PharmD	6-10	Independent	No	B	1	D	0	D	0	C	1	B	1	C	1	B	1	B	1	B	1	B	1	8	3	3	4	4	3	3	4	5	4	3.67	3	4	4	3	4	3	4	3.57	3	4	3
12	Male	Central	Staff Pharmacist	BSc in Pharmacy	6-10	Independent	No	D	0	A	0	B	1	B	0	D	0	C	1	D	0	B	1	D	0	D	0	3	3	4	4	5	3	3	3	5	3	3.67	3	4	4	4	2	3	5	3.57	3	3	2
13	Male	Central	Staff Pharmacist	BSc in Pharmacy	0-5	Chain	No	B	1	D	0	D	0	C	1	A	0	C	1	B	1	D	0	D	0	B	1	5	5	4	3	4	4	3	4	3	4	3.78	3	4	3	3	3	2	2	2.86	4	4	3
14	Female	Central	Staff Pharmacist	BSc in Pharmacy	11-20	Independent	No	C	0	B	1	B	1	D	0	B	1	C	1	A	0	D	0	B	1	B	1	6	4	4	4	3	4	4	4	3	3	3.67	4	4	3	4	2	3	3	3.29	4	4	3
15	Male	Central	Owner/Manager	BSc in Pharmacy	0-5	Independent	Yes	D	0	D	0	B	1	D	0	A	0	D	0	B	1	B	1	A	0	B	1	4	4	4	4	3	4	4	2	4	4	3.67	4	3	3	3	3	3	3	3.14	4	2	4
16	Female	Central	Staff Pharmacist	BSc in Pharmacy	0-5	Independent	No	B	1	D	0	B	1	C	1	B	1	C	1	D	0	B	1	B	1	B	1	8	2	4	5	3	3	4	4	4	2	3.44	2	3	4	4	4	2	4	3.29	4	4	3
17	Male	North	Owner/Manager	BSc in Pharmacy	11-20	Chain	No	C	0	B	1	B	1	B	0	C	0	C	1	C	0	D	0	B	1	B	1	5	4	2	4	4	3	4	4	2	4	3.44	3	4	4	4	2	2	3	3.14	4	4	3
18	Male	Central	Staff Pharmacist	BSc in Pharmacy	6-10	Independent	No	B	1	D	0	B	1	C	1	B	1	C	1	A	0	B	1	B	1	B	1	8	3	2	5	3	3	4	3	3	3	3.22	4	4	4	4	3	3	3	3.57	4	3	4
19	Female	Central	Staff Pharmacist	BSc in Pharmacy	11-20	Chain	No	A	0	B	1	B	1	A	0	B	1	D	0	B	1	B	1	B	1	B	1	7	4	3	3	4	4	3	4	3	4	3.56	3	4	4	3	3	3	4	3.43	5	3	4
20	Male	Central	Owner/Manager	BSc in Pharmacy	6-10	Chain	No	B	1	C	0	B	1	D	0	A	0	C	1	C	0	B	1	D	0	C	0	4	3	3	4	2	3	3	4	4	4	3.33	4	4	4	4	4	3	2	3.57	2	4	2
21	Male	Central	Staff Pharmacist	BSc in Pharmacy	0-5	Independent	No	B	1	C	0	B	1	C	1	B	1	C	1	B	1	B	1	D	0	B	1	8	2	4	4	4	3	4	2	3	3	3.22	5	4	4	3	3	3	4	3.71	3	4	3
22	Female	Central	Owner/Manager	BSc in Pharmacy	11-20	Independent	No	B	1	D	0	A	0	D	0	C	0	C	1	C	0	B	1	C	0	A	0	3	3	4	4	4	2	4	3	5	4	3.67	4	3	1	5	4	3	4	3.43	4	3	3
23	Female	North	Staff Pharmacist	BSc in Pharmacy	11-20	Independent	Yes	D	0	B	1	B	1	C	1	B	1	D	0	B	1	B	1	B	1	A	0	7	3	3	3	3	4	3	4	4	5	3.56	4	4	3	3	2	4	3	3.29	5	5	3
24	Male	North	Staff Pharmacist	BSc in Pharmacy	11-20	Independent	No	D	0	A	0	A	0	C	1	D	0	C	1	B	1	B	1	B	1	B	1	6	3	2	5	4	4	4	3	5	4	3.78	5	3	4	3	3	2	3	3.29	3	4	4
25	Female	Central	Staff Pharmacist	PharmD	0-5	Independent	No	B	1	B	1	D	0	A	0	D	0	D	0	D	0	B	1	D	0	D	0	3	4	4	4	4	4	3	3	4	3	3.67	3	4	3	4	1	4	2	3	2	4	2
26	Male	Central	Staff Pharmacist	BSc in Pharmacy	6-10	Independent	No	B	1	B	1	D	0	C	1	B	1	C	1	D	0	C	0	B	1	B	1	7	4	3	3	4	5	3	3	2	4	3.44	4	2	2	3	2	4	4	3	3	4	2
27	Male	Central	Staff Pharmacist	BSc in Pharmacy	6-10	Independent	No	C	0	B	1	B	1	A	0	C	0	C	1	B	1	B	1	B	1	B	1	7	3	3	3	3	3	3	4	3	4	3.22	3	4	3	4	3	3	3	3.29	2	5	4
28	Female	Central	Owner/Manager	PharmD	0-5	Chain	No	D	0	B	1	C	0	B	0	B	1	C	1	B	1	B	1	D	0	D	0	5	4	2	3	4	3	3	3	4	4	3.33	3	4	4	4	4	3	2	3.43	4	2	3
29	Female	Central	Owner/Manager	BSc in Pharmacy	>20	Chain	No	B	1	B	1	B	1	C	1	B	1	C	1	B	1	B	1	D	0	B	1	9	5	3	3	2	4	4	3	2	3	3.22	4	4	4	3	4	4	4	3.86	3	4	4
30	Female	North	Owner/Manager	BSc in Pharmacy	0-5	Chain	No	D	0	C	0	D	0	A	0	D	0	A	0	D	0	D	0	C	0	A	0	0	3	3	3	3	3	4	4	2	4	3.22	5	4	4	3	3	4	4	3.86	3	2	2
31	Female	Central	Owner/Manager	BSc in Pharmacy	>20	Independent	No	B	1	B	1	B	1	C	1	B	1	C	1	B	1	D	0	B	1	B	1	9	3	2	4	5	3	3	4	4	3	3.44	3	4	4	4	2	4	3	3.43	3	4	3
32	Female	Central	Staff Pharmacist	BSc in Pharmacy	6-10	Independent	Yes	B	1	B	1	B	1	A	0	B	1	C	1	B	1	B	1	B	1	B	1	9	4	3	2	3	3	4	4	2	5	3.33	4	4	5	3	4	4	4	4	3	5	3
33	Female	Central	Staff Pharmacist	PharmD	0-5	Independent	No	B	1	A	0	B	1	D	0	C	0	D	0	D	0	B	1	C	0	D	0	3	3	4	4	3	2	3	5	4	3	3.44	2	3	4	3	5	3	2	3.14	3	4	4
34	Male	North	Staff Pharmacist	BSc in Pharmacy	6-10	Chain	Yes	A	0	A	0	B	1	C	1	A	0	C	1	A	0	C	0	B	1	A	0	4	4	3	3	4	3	4	4	4	3	3.56	3	4	5	3	4	4	4	3.86	3	2	3
35	Female	Central	Owner/Manager	BSc in Pharmacy	11-20	Independent	Yes	D	0	D	0	B	1	C	1	D	0	D	0	C	0	B	1	C	0	B	1	4	3	3	3	4	4	3	4	4	4	3.56	4	3	3	3	3	3	4	3.29	4	4	3
36	Male	Central	Staff Pharmacist	BSc in Pharmacy	11-20	Chain	Yes	D	0	B	1	B	1	C	1	D	0	C	1	B	1	C	0	D	0	B	1	6	4	3	3	4	4	3	4	4	4	3.67	3	5	4	4	3	3	4	3.71	3	3	4
37	Male	Central	Staff Pharmacist	BSc in Pharmacy	11-20	Independent	No	A	0	B	1	C	0	D	0	B	1	C	1	B	1	B	1	B	1	B	1	7	4	4	3	5	4	4	3	4	4	3.89	4	5	4	4	4	2	4	3.86	3	4	2
38	Male	Central	Owner/Manager	BSc in Pharmacy	11-20	Independent	No	B	1	D	0	A	0	C	1	B	1	C	1	B	1	D	0	B	1	B	1	7	3	3	3	4	5	3	4	3	4	3.56	4	4	4	2	4	3	3	3.43	3	3	5
39	Male	Central	Staff Pharmacist	BSc in Pharmacy	11-20	Chain	No	D	0	D	0	D	0	C	1	B	1	C	1	B	1	B	1	B	1	D	0	6	4	4	4	3	3	3	4	4	4	3.67	4	3	3	3	4	3	4	3.43	4	4	2
40	Female	South	Staff Pharmacist	BSc in Pharmacy	11-20	Independent	No	D	0	B	1	B	1	D	0	B	1	C	1	B	1	B	1	B	1	B	1	8	3	4	4	3	3	3	3	5	2	3.33	3	2	4	3	2	3	3	2.86	3	5	4
41	Female	Central	Owner/Manager	MSc or higher	0-5	Chain	No	B	1	B	1	B	1	C	1	D	0	C	1	B	1	C	0	D	0	C	0	6	4	4	4	3	4	3	3	4	3	3.56	3	3	5	4	4	2	3	3.43	4	4	4
42	Female	Central	Staff Pharmacist	BSc in Pharmacy	6-10	Chain	No	C	0	D	0	B	1	C	1	B	1	A	0	C	0	D	0	D	0	B	1	4	4	3	3	4	4	4	4	2	4	3.56	3	4	4	3	3	2	3	3.14	3	5	3
43	Male	Central	Staff Pharmacist	BSc in Pharmacy	0-5	Independent	No	B	1	C	0	A	0	C	1	B	1	A	0	A	0	C	0	D	0	D	0	3	5	3	4	3	5	3	3	3	3	3.56	4	3	4	4	4	4	4	3.86	3	5	4
44	Male	Central	Owner/Manager	BSc in Pharmacy	>20	Independent	Yes	D	0	A	0	A	0	C	1	C	0	D	0	D	0	B	1	B	1	B	1	4	4	4	4	4	3	3	4	4	4	3.78	3	5	4	4	3	2	2	3.29	2	3	3
45	Male	North	Staff Pharmacist	BSc in Pharmacy	>20	Independent	No	B	1	B	1	B	1	D	0	B	1	C	1	B	1	B	1	D	0	A	0	7	3	4	4	2	4	4	4	4	4	3.67	4	3	4	2	4	3	3	3.29	2	4	4
46	Male	Central	Staff Pharmacist	BSc in Pharmacy	0-5	Chain	No	D	0	B	1	B	1	D	0	B	1	D	0	B	1	B	1	B	1	B	1	7	5	3	3	3	3	3	3	4	3	3.33	4	4	4	4	2	4	4	3.71	4	4	3
47	Female	Central	Staff Pharmacist	BSc in Pharmacy	11-20	Independent	No	D	0	C	0	A	0	D	0	D	0	D	0	B	1	D	0	C	0	A	0	1	4	2	4	4	4	3	3	3	3	3.33	3	4	3	2	3	4	4	3.29	5	5	2
48	Female	Central	Staff Pharmacist	BSc in Pharmacy	>20	Independent	No	D	0	D	0	B	1	C	1	D	0	C	1	C	0	D	0	B	1	B	1	5	4	3	3	5	4	4	4	3	3	3.67	3	4	4	4	4	4	4	3.86	3	4	2
49	Female	Central	Staff Pharmacist	BSc in Pharmacy	0-5	Independent	No	D	0	D	0	D	0	C	1	B	1	C	1	B	1	C	0	D	0	C	0	4	3	3	4	5	5	4	4	3	4	3.89	4	3	2	4	2	3	3	3	2	3	5
50	Male	North	Staff Pharmacist	BSc in Pharmacy	6-10	Chain	Yes	B	1	B	1	B	1	C	1	D	0	D	0	B	1	D	0	B	1	C	0	6	2	4	4	4	4	4	4	3	3	3.56	3	4	3	2	3	3	4	3.14	5	3	3
51	Female	South	Staff Pharmacist	PharmD	>20	Independent	No	D	0	B	1	D	0	B	0	A	0	C	1	B	1	D	0	D	0	B	1	4	4	4	4	3	3	3	4	3	3	3.44	4	2	4	4	4	3	4	3.57	4	4	3
52	Female	Central	Owner/Manager	BSc in Pharmacy	0-5	Chain	No	B	1	B	1	B	1	C	1	B	1	C	1	B	1	B	1	B	1	D	0	9	2	3	3	4	4	4	5	5	5	3.89	4	2	5	3	3	4	4	3.57	4	4	4
53	Female	Central	Staff Pharmacist	BSc in Pharmacy	11-20	Chain	Yes	C	0	B	1	C	0	C	1	B	1	C	1	B	1	B	1	A	0	B	1	7	4	3	4	3	4	3	4	4	3	3.56	4	3	4	4	4	2	4	3.57	2	4	4
54	Female	South	Staff Pharmacist	BSc in Pharmacy	0-5	Independent	No	A	0	B	1	A	0	C	1	B	1	C	1	D	0	B	1	D	0	B	1	6	3	3	3	3	3	4	3	4	3	3.22	3	4	2	4	2	3	4	3.14	3	4	3
55	Male	North	Staff Pharmacist	MSc or higher	>20	Independent	Yes	B	1	B	1	B	1	C	1	B	1	C	1	A	0	B	1	B	1	D	0	8	4	4	4	3	3	5	4	5	4	4	4	4	3	3	2	3	4	3.29	2	3	4
56	Male	Central	Owner/Manager	BSc in Pharmacy	>20	Chain	No	D	0	C	0	B	1	D	0	C	0	C	1	B	1	C	0	B	1	C	0	4	4	3	2	4	4	4	4	4	3	3.56	4	3	5	4	4	4	5	4.14	4	3	3
57	Male	Central	Staff Pharmacist	BSc in Pharmacy	>20	Independent	No	C	0	B	1	B	1	A	0	B	1	A	0	D	0	D	0	B	1	C	0	4	4	4	4	3	4	4	4	4	4	3.89	4	4	4	4	4	3	4	3.86	3	3	4
58	Female	South	Owner/Manager	MSc or higher	6-10	Chain	No	A	0	A	0	B	1	C	1	B	1	B	0	D	0	A	0	B	1	C	0	4	3	3	4	3	4	3	4	2	3	3.22	5	3	4	4	4	2	4	3.71	4	3	2
59	Male	Central	Owner/Manager	PharmD	11-20	Independent	Yes	B	1	D	0	A	0	A	0	B	1	A	0	B	1	B	1	D	0	D	0	4	5	4	3	4	2	4	2	3	5	3.56	3	4	4	2	3	4	3	3.29	4	3	4
60	Male	Central	Owner/Manager	PharmD	11-20	Independent	Yes	B	1	B	1	B	1	C	1	B	1	A	0	B	1	B	1	B	1	C	0	8	5	4	2	4	3	5	4	4	3	3.78	4	4	3	3	3	3	2	3.14	4	2	2
61	Male	Central	Staff Pharmacist	BSc in Pharmacy	0-5	Chain	No	B	1	A	0	B	1	C	1	D	0	B	0	A	0	B	1	B	1	B	1	6	3	4	3	4	3	3	4	3	4	3.44	4	4	4	4	5	4	4	4.14	4	4	4
62	Male	Central	Staff Pharmacist	BSc in Pharmacy	11-20	Independent	Yes	B	1	B	1	D	0	C	1	B	1	C	1	B	1	B	1	A	0	B	1	8	4	3	3	3	4	2	3	3	4	3.22	3	4	3	4	3	3	3	3.29	3	4	2
63	Female	Central	Staff Pharmacist	BSc in Pharmacy	0-5	Independent	No	B	1	B	1	B	1	A	0	B	1	C	1	B	1	B	1	C	0	A	0	7	2	2	5	4	4	4	3	3	4	3.44	5	4	4	3	4	2	4	3.71	4	3	2
64	Female	South	Owner/Manager	MSc or higher	6-10	Independent	Yes	A	0	D	0	C	0	C	1	B	1	D	0	A	0	B	1	B	1	D	0	4	4	4	4	4	3	4	3	4	3	3.67	4	3	3	2	3	4	3	3.14	2	3	2
65	Male	Central	Staff Pharmacist	BSc in Pharmacy	0-5	Independent	No	C	0	B	1	C	0	D	0	D	0	C	1	B	1	A	0	D	0	B	1	4	3	4	3	4	3	5	4	4	4	3.78	5	4	4	4	2	3	4	3.71	3	4	5
66	Male	Central	Staff Pharmacist	BSc in Pharmacy	0-5	Independent	No	C	0	B	1	B	1	C	1	B	1	C	1	D	0	B	1	B	1	A	0	7	2	3	4	4	4	4	4	4	2	3.44	5	2	3	4	3	5	4	3.71	2	3	4
67	Male	Central	Staff Pharmacist	BSc in Pharmacy	0-5	Independent	No	B	1	B	1	B	1	C	1	C	0	C	1	B	1	B	1	B	1	D	0	8	3	5	4	4	3	4	4	4	4	3.89	4	5	5	4	3	3	4	4	4	4	4
68	Male	Central	Owner/Manager	PharmD	11-20	Chain	No	B	1	D	0	A	0	C	1	B	1	B	0	B	1	D	0	C	0	C	0	4	4	4	3	4	3	5	3	4	3	3.67	5	3	4	4	3	3	4	3.71	3	3	2
69	Male	Central	Staff Pharmacist	BSc in Pharmacy	0-5	Independent	No	B	1	B	1	B	1	C	1	A	0	D	0	B	1	B	1	B	1	C	0	7	5	4	3	4	4	3	3	3	3	3.56	4	3	3	3	2	3	4	3.14	4	2	3
70	Male	North	Staff Pharmacist	BSc in Pharmacy	11-20	Independent	No	B	1	B	1	B	1	B	0	D	0	D	0	B	1	D	0	B	1	B	1	6	3	4	3	4	4	3	4	4	3	3.56	3	5	3	3	3	4	5	3.71	4	4	3
71	Male	Central	Staff Pharmacist	BSc in Pharmacy	0-5	Independent	No	B	1	D	0	B	1	B	0	B	1	A	0	B	1	D	0	B	1	D	0	5	3	4	4	4	3	3	2	4	3	3.33	3	5	3	2	3	3	3	3.14	3	3	3
72	Female	Central	Owner/Manager	BSc in Pharmacy	0-5	Chain	No	B	1	B	1	C	0	D	0	C	0	B	0	B	1	B	1	B	1	C	0	5	3	3	2	3	4	3	2	4	2	2.89	5	3	3	4	4	3	3	3.57	3	4	4
73	Female	Central	Owner/Manager	BSc in Pharmacy	6-10	Independent	Yes	B	1	C	0	C	0	D	0	C	0	C	1	C	0	B	1	B	1	C	0	4	4	2	4	3	3	4	3	3	4	3.33	4	3	3	4	4	2	2	3.14	4	2	4
74	Male	Central	Staff Pharmacist	BSc in Pharmacy	11-20	Chain	No	A	0	B	1	D	0	C	1	B	1	C	1	A	0	D	0	B	1	B	1	6	3	4	4	4	4	3	2	2	3	3.22	5	4	4	4	3	3	2	3.57	5	5	4
75	Male	Central	Staff Pharmacist	BSc in Pharmacy	0-5	Independent	No	B	1	B	1	B	1	C	1	D	0	C	1	B	1	B	1	B	1	B	1	9	3	4	3	4	2	3	4	4	4	3.44	4	4	4	4	4	4	3	3.86	5	2	3
76	Female	Central	Staff Pharmacist	BSc in Pharmacy	6-10	Independent	No	D	0	B	1	B	1	C	1	B	1	C	1	B	1	B	1	B	1	B	1	9	3	3	3	4	4	4	5	3	3	3.56	4	4	3	3	4	3	4	3.57	3	3	5
77	Female	Central	Staff Pharmacist	BSc in Pharmacy	11-20	Independent	No	B	1	B	1	B	1	D	0	B	1	C	1	B	1	B	1	A	0	B	1	8	3	4	3	4	3	2	2	3	3	3	4	3	4	5	2	5	3	3.71	4	3	4
78	Female	Central	Owner/Manager	BSc in Pharmacy	6-10	Independent	No	B	1	D	0	B	1	C	1	D	0	C	1	D	0	D	0	C	0	D	0	4	4	2	3	4	3	3	4	4	2	3.22	5	5	5	4	2	3	3	3.86	4	4	3
79	Female	South	Staff Pharmacist	BSc in Pharmacy	0-5	Independent	No	C	0	D	0	B	1	D	0	C	0	D	0	B	1	C	0	C	0	C	0	2	3	4	3	4	2	4	4	3	4	3.44	4	5	3	4	4	3	3	3.71	3	4	2
80	Male	South	Staff Pharmacist	BSc in Pharmacy	0-5	Independent	No	B	1	B	1	B	1	D	0	B	1	B	0	D	0	C	0	C	0	A	0	4	4	4	2	3	3	4	4	4	4	3.56	4	4	4	4	2	5	5	4	3	2	4
81	Male	North	Staff Pharmacist	BSc in Pharmacy	11-20	Chain	No	D	0	A	0	A	0	A	0	B	1	B	0	B	1	B	1	B	1	D	0	4	2	4	4	4	3	5	4	5	4	3.89	4	4	3	5	5	3	4	4	3	4	2
82	Female	Central	Staff Pharmacist	BSc in Pharmacy	0-5	Independent	Yes	B	1	B	1	B	1	C	1	D	0	C	1	B	1	B	1	D	0	B	1	8	3	3	4	4	4	2	4	5	3	3.56	4	4	3	4	3	4	4	3.71	3	3	3
83	Male	Central	Staff Pharmacist	BSc in Pharmacy	11-20	Independent	No	B	1	D	0	B	1	C	1	B	1	B	0	B	1	A	0	C	0	B	1	6	5	3	4	4	4	3	2	5	3	3.67	4	4	3	3	5	4	4	3.86	2	2	4
84	Female	Central	Owner/Manager	BSc in Pharmacy	6-10	Independent	No	C	0	D	0	B	1	B	0	C	0	A	0	B	1	D	0	B	1	B	1	4	4	4	4	4	4	4	4	3	3	3.78	5	4	3	3	3	3	4	3.57	4	3	3
85	Female	North	Staff Pharmacist	MSc or higher	>20	Chain	Yes	D	0	B	1	C	0	A	0	B	1	A	0	C	0	C	0	A	0	D	0	2	3	4	3	3	3	3	2	3	4	3.11	5	4	4	4	4	2	4	3.86	3	4	4
86	Female	Central	Owner/Manager	BSc in Pharmacy	11-20	Independent	No	A	0	B	1	B	1	C	1	B	1	A	0	B	1	B	1	A	0	B	1	7	3	5	3	4	4	3	3	5	2	3.56	5	5	5	4	3	2	2	3.71	4	4	3
87	Male	North	Staff Pharmacist	PharmD	>20	Independent	No	B	1	D	0	B	1	C	1	A	0	D	0	D	0	A	0	C	0	C	0	3	2	4	2	3	3	4	3	2	4	3	4	4	3	4	3	4	3	3.57	4	4	3
88	Female	North	Staff Pharmacist	BSc in Pharmacy	6-10	Independent	Yes	B	1	A	0	D	0	D	0	B	1	B	0	B	1	C	0	B	1	B	1	5	4	3	3	3	5	3	3	3	5	3.56	5	4	2	3	3	4	3	3.43	4	3	4
89	Male	Central	Staff Pharmacist	BSc in Pharmacy	11-20	Chain	No	B	1	B	1	B	1	D	0	B	1	C	1	B	1	B	1	B	1	B	1	9	2	3	4	4	3	2	3	3	3	3	4	3	4	2	4	3	3	3.29	3	4	4
90	Female	North	Staff Pharmacist	PharmD	6-10	Independent	No	D	0	B	1	B	1	B	0	A	0	C	1	D	0	C	0	D	0	D	0	3	3	3	4	3	4	4	4	2	4	3.44	5	3	3	3	4	3	3	3.43	4	3	2
91	Female	Central	Staff Pharmacist	BSc in Pharmacy	6-10	Independent	Yes	C	0	D	0	D	0	D	0	A	0	C	1	B	1	D	0	B	1	C	0	3	4	3	3	3	4	3	3	4	4	3.44	4	5	4	3	3	2	3	3.43	4	4	3
92	Male	Central	Staff Pharmacist	BSc in Pharmacy	6-10	Chain	No	B	1	C	0	B	1	C	1	B	1	C	1	B	1	C	0	A	0	B	1	7	2	4	5	4	4	2	3	3	3	3.33	4	4	4	4	3	2	3	3.43	2	4	4
93	Female	Central	Staff Pharmacist	BSc in Pharmacy	11-20	Chain	No	B	1	A	0	D	0	C	1	B	1	C	1	B	1	B	1	B	1	C	0	7	3	4	5	3	2	4	2	5	3	3.44	4	3	4	3	3	4	2	3.29	4	4	3
94	Female	North	Owner/Manager	BSc in Pharmacy	>20	Independent	No	B	1	B	1	B	1	C	1	B	1	D	0	B	1	B	1	C	0	B	1	8	5	4	3	4	3	3	4	3	2	3.44	4	3	4	3	3	3	3	3.29	2	3	2
95	Male	Central	Staff Pharmacist	MSc or higher	11-20	Chain	No	B	1	B	1	D	0	A	0	C	0	D	0	B	1	B	1	B	1	D	0	5	3	3	4	3	5	5	4	3	3	3.67	3	4	4	4	3	4	1	3.29	2	3	3
96	Male	Central	Staff Pharmacist	PharmD	6-10	Independent	No	A	0	B	1	D	0	C	1	B	1	B	0	B	1	B	1	B	1	D	0	6	3	3	4	1	3	4	2	4	3	3	4	4	3	3	4	3	3	3.43	4	3	4
97	Male	North	Staff Pharmacist	MSc or higher	6-10	Independent	Yes	D	0	B	1	C	0	B	0	B	1	C	1	B	1	B	1	B	1	C	0	6	4	4	3	5	3	3	3	4	4	3.67	4	4	5	3	4	3	4	3.86	3	3	3
98	Male	South	Staff Pharmacist	BSc in Pharmacy	11-20	Independent	No	B	1	D	0	D	0	C	1	B	1	C	1	D	0	B	1	B	1	A	0	6	3	3	3	5	4	4	3	3	2	3.33	3	4	3	2	3	2	4	3	4	2	2
99	Male	Central	Staff Pharmacist	PharmD	0-5	Independent	No	B	1	B	1	B	1	C	1	B	1	C	1	B	1	B	1	B	1	B	1	10	5	3	4	3	2	4	3	4	4	3.56	4	4	4	4	2	3	4	3.57	3	2	3
100	Female	Central	Owner/Manager	MSc or higher	0-5	Independent	No	B	1	D	0	A	0	C	1	A	0	D	0	A	0	B	1	B	1	D	0	4	4	4	4	4	4	2	5	4	5	4	4	3	3	4	2	3	3	3.14	4	4	3
101	Male	North	Staff Pharmacist	BSc in Pharmacy	6-10	Chain	Yes	B	1	D	0	B	1	C	1	C	0	C	1	D	0	D	0	C	0	C	0	4	4	4	3	3	4	3	4	4	4	3.67	5	4	2	4	4	4	4	3.86	4	3	2
102	Male	Central	Owner/Manager	BSc in Pharmacy	0-5	Independent	No	B	1	D	0	B	1	A	0	B	1	C	1	D	0	B	1	C	0	C	0	5	2	4	4	5	3	4	4	3	4	3.67	4	4	4	4	4	3	4	3.86	5	3	4
103	Female	Central	Owner/Manager	PharmD	0-5	Independent	No	B	1	C	0	B	1	C	1	C	0	C	1	B	1	B	1	B	1	B	1	8	3	4	4	3	3	4	3	4	4	3.56	4	3	5	4	2	4	2	3.43	3	4	3
104	Male	Central	Owner/Manager	BSc in Pharmacy	0-5	Independent	No	C	0	B	1	B	1	C	1	C	0	C	1	C	0	A	0	D	0	D	0	4	4	3	3	4	3	4	4	4	4	3.67	4	2	5	4	3	4	3	3.57	2	3	3
105	Female	Central	Staff Pharmacist	PharmD	0-5	Chain	No	B	1	B	1	D	0	C	1	B	1	C	1	B	1	B	1	A	0	B	1	8	3	3	4	3	3	3	3	3	5	3.33	5	3	4	3	3	2	4	3.43	3	4	4
106	Male	Central	Staff Pharmacist	BSc in Pharmacy	0-5	Independent	No	D	0	D	0	B	1	D	0	B	1	D	0	B	1	B	1	B	1	B	1	6	3	3	3	3	4	4	2	3	2	3	4	4	4	5	3	4	3	3.86	4	3	4
107	Male	South	Owner/Manager	PharmD	>20	Independent	No	B	1	A	0	D	0	C	1	A	0	C	1	D	0	C	0	A	0	D	0	3	3	4	4	4	4	4	4	4	3	3.78	2	3	3	4	3	4	2	3	3	3	4
108	Female	Central	Staff Pharmacist	BSc in Pharmacy	6-10	Independent	No	B	1	A	0	B	1	D	0	D	0	C	1	D	0	B	1	A	0	C	0	4	4	3	3	4	2	3	5	3	4	3.44	4	3	4	4	3	3	3	3.43	2	4	2
109	Female	North	Staff Pharmacist	BSc in Pharmacy	6-10	Independent	No	B	1	B	1	C	0	C	1	B	1	B	0	B	1	B	1	B	1	D	0	7	3	4	2	5	3	3	5	2	3	3.33	4	4	3	4	3	2	4	3.43	4	2	4
110	Female	Central	Owner/Manager	BSc in Pharmacy	11-20	Chain	No	C	0	D	0	D	0	D	0	B	1	D	0	A	0	D	0	B	1	B	1	3	4	4	5	4	3	4	4	3	4	3.89	5	4	4	3	2	4	5	3.86	4	4	5
111	Female	North	Staff Pharmacist	PharmD	0-5	Chain	No	B	1	D	0	B	1	A	0	B	1	C	1	B	1	B	1	B	1	B	1	8	3	4	3	4	4	4	2	4	4	3.56	5	5	4	3	3	2	4	3.71	5	4	4
112	Female	Central	Staff Pharmacist	BSc in Pharmacy	>20	Independent	No	B	1	B	1	B	1	C	1	A	0	C	1	B	1	B	1	D	0	D	0	7	3	4	3	5	3	5	4	4	5	4	4	2	4	4	3	3	4	3.43	3	4	4
113	Male	North	Staff Pharmacist	BSc in Pharmacy	11-20	Chain	No	A	0	B	1	B	1	C	1	B	1	C	1	B	1	D	0	B	1	B	1	8	3	3	4	2	4	3	2	2	3	2.89	4	2	4	4	2	3	4	3.29	3	4	3
114	Male	Central	Staff Pharmacist	BSc in Pharmacy	0-5	Independent	No	B	1	B	1	B	1	C	1	B	1	C	1	D	0	A	0	B	1	A	0	7	4	3	3	3	3	4	4	3	4	3.44	4	4	3	4	2	3	4	3.43	4	4	3
115	Female	North	Staff Pharmacist	PharmD	6-10	Chain	No	B	1	D	0	C	0	A	0	A	0	C	1	D	0	C	0	A	0	B	1	3	3	4	4	4	4	4	4	3	4	3.78	4	3	3	4	3	4	4	3.57	3	2	2
116	Female	North	Staff Pharmacist	BSc in Pharmacy	11-20	Independent	No	B	1	D	0	B	1	C	1	A	0	C	1	B	1	D	0	B	1	D	0	6	3	2	3	3	3	4	4	2	4	3.11	4	3	4	4	4	3	4	3.71	4	2	4
117	Female	Central	Staff Pharmacist	PharmD	>20	Independent	No	B	1	B	1	B	1	A	0	C	0	B	0	D	0	D	0	B	1	A	0	4	3	4	4	3	4	3	4	4	5	3.78	3	3	4	4	3	3	3	3.29	4	3	4
118	Male	North	Staff Pharmacist	BSc in Pharmacy	6-10	Independent	No	B	1	C	0	D	0	C	1	C	0	C	1	B	1	D	0	D	0	B	1	5	3	3	2	3	4	3	3	4	3	3.11	2	3	4	3	3	3	3	3	2	4	3
119	Male	North	Owner/Manager	BSc in Pharmacy	6-10	Independent	Yes	B	1	C	0	B	1	C	1	D	0	C	1	D	0	A	0	A	0	B	1	5	4	4	3	4	4	4	2	4	3	3.56	3	2	4	3	3	3	4	3.14	3	3	4
120	Female	Central	Staff Pharmacist	BSc in Pharmacy	0-5	Independent	No	D	0	B	1	B	1	C	1	D	0	C	1	B	1	B	1	B	1	B	1	8	3	3	4	4	3	4	2	3	3	3.22	4	4	3	5	3	4	2	3.57	3	2	4
121	Male	Central	Staff Pharmacist	BSc in Pharmacy	>20	Independent	No	D	0	A	0	C	0	A	0	D	0	C	1	A	0	D	0	D	0	A	0	1	5	3	4	3	4	3	3	3	4	3.56	4	3	3	2	3	3	3	3	3	4	4
122	Female	North	Owner/Manager	PharmD	0-5	Independent	No	B	1	B	1	B	1	C	1	B	1	C	1	B	1	B	1	B	1	B	1	10	3	3	3	4	3	2	3	3	4	3.11	3	3	4	3	2	4	4	3.29	2	3	3
123	Female	Central	Owner/Manager	BSc in Pharmacy	>20	Chain	No	B	1	B	1	B	1	C	1	B	1	C	1	B	1	B	1	B	1	B	1	10	4	3	4	4	4	4	4	4	3	3.78	5	5	4	4	4	3	4	4.14	3	3	2
124	Male	Central	Staff Pharmacist	BSc in Pharmacy	6-10	Independent	No	B	1	B	1	B	1	C	1	B	1	C	1	A	0	D	0	D	0	B	1	7	3	5	4	2	5	4	4	5	4	4	4	3	4	4	3	3	3	3.43	3	3	4
125	Female	Central	Staff Pharmacist	PharmD	6-10	Independent	No	B	1	C	0	D	0	D	0	D	0	C	1	A	0	B	1	C	0	B	1	4	4	3	3	4	3	4	3	3	5	3.56	3	2	4	4	5	3	1	3.14	3	2	4
126	Female	Central	Staff Pharmacist	BSc in Pharmacy	6-10	Chain	No	B	1	D	0	A	0	D	0	B	1	C	1	B	1	D	0	C	0	D	0	4	4	3	3	3	2	3	3	4	3	3.11	5	3	5	3	2	4	3	3.57	4	3	4
127	Male	Central	Staff Pharmacist	BSc in Pharmacy	0-5	Independent	Yes	D	0	B	1	B	1	D	0	B	1	C	1	B	1	B	1	B	1	D	0	7	3	3	3	4	3	4	4	4	4	3.56	5	3	3	2	4	3	4	3.43	3	3	2
128	Female	North	Owner/Manager	MSc or higher	0-5	Independent	No	B	1	B	1	B	1	C	1	D	0	C	1	D	0	A	0	C	0	B	1	6	5	4	4	2	3	2	3	4	4	3.44	3	3	4	3	5	4	4	3.71	3	4	4
129	Female	Central	Staff Pharmacist	BSc in Pharmacy	0-5	Independent	No	B	1	B	1	B	1	C	1	B	1	D	0	B	1	D	0	A	0	D	0	6	3	4	4	3	4	4	4	4	5	3.89	3	4	4	5	4	4	2	3.71	4	4	4
130	Female	Central	Owner/Manager	BSc in Pharmacy	0-5	Chain	No	C	0	B	1	D	0	C	1	B	1	D	0	B	1	C	0	D	0	D	0	4	3	3	4	4	4	2	3	4	3	3.33	3	4	4	5	3	3	5	3.86	3	3	3
131	Male	North	Staff Pharmacist	MSc or higher	11-20	Independent	No	B	1	A	0	D	0	B	0	A	0	C	1	C	0	C	0	B	1	D	0	3	4	3	4	4	4	2	4	2	4	3.44	3	4	3	3	3	4	3	3.29	3	4	3
132	Female	North	Staff Pharmacist	BSc in Pharmacy	6-10	Independent	No	B	1	D	0	C	0	D	0	A	0	D	0	C	0	D	0	B	1	B	1	3	3	4	3	4	2	2	4	4	3	3.22	4	4	4	4	4	3	4	3.86	4	4	4
133	Male	Central	Staff Pharmacist	BSc in Pharmacy	0-5	Chain	Yes	A	0	D	0	C	0	C	1	C	0	B	0	B	1	B	1	D	0	B	1	4	2	4	3	4	3	4	3	4	3	3.33	4	4	3	4	4	3	3	3.57	3	4	4
134	Male	Central	Staff Pharmacist	BSc in Pharmacy	>20	Chain	Yes	B	1	B	1	B	1	C	1	D	0	C	1	B	1	A	0	B	1	B	1	8	5	3	4	3	2	5	4	3	3	3.56	4	4	4	4	2	3	3	3.43	3	4	1
135	Female	Central	Staff Pharmacist	PharmD	11-20	Independent	No	B	1	B	1	B	1	A	0	D	0	C	1	B	1	B	1	D	0	B	1	7	3	3	3	3	4	4	4	3	4	3.44	3	3	4	3	2	3	2	2.86	4	4	4
136	Male	South	Staff Pharmacist	BSc in Pharmacy	>20	Independent	Yes	D	0	D	0	A	0	B	0	A	0	D	0	A	0	A	0	D	0	A	0	0	2	4	4	3	3	5	4	4	4	3.67	4	4	2	3	4	4	2	3.29	2	4	2
137	Male	Central	Staff Pharmacist	BSc in Pharmacy	>20	Independent	Yes	B	1	B	1	B	1	C	1	A	0	C	1	A	0	B	1	B	1	B	1	8	4	3	4	4	4	2	3	4	4	3.56	4	4	4	2	2	4	3	3.29	4	4	3
138	Female	Central	Staff Pharmacist	PharmD	0-5	Chain	Yes	B	1	C	0	B	1	D	0	D	0	C	1	C	0	C	0	D	0	B	1	4	3	3	4	3	4	4	4	3	4	3.56	4	3	3	3	3	3	3	3.14	3	3	4
139	Female	Central	Staff Pharmacist	PharmD	6-10	Independent	No	B	1	D	0	B	1	B	0	B	1	C	1	B	1	C	0	A	0	B	1	6	3	2	3	4	3	4	3	2	3	3	5	3	3	4	4	2	3	3.43	3	4	4
140	Female	Central	Staff Pharmacist	BSc in Pharmacy	11-20	Independent	No	B	1	B	1	B	1	C	1	C	0	C	1	B	1	D	0	C	0	B	1	7	4	3	2	5	3	3	4	4	4	3.56	4	3	5	2	4	2	4	3.43	4	3	2
141	Female	Central	Staff Pharmacist	BSc in Pharmacy	11-20	Chain	No	A	0	B	1	B	1	C	1	B	1	A	0	B	1	B	1	B	1	A	0	7	4	5	3	3	3	4	3	3	5	3.67	4	4	4	3	4	4	3	3.71	4	4	3
142	Male	Central	Staff Pharmacist	BSc in Pharmacy	0-5	Independent	No	D	0	B	1	A	0	A	0	A	0	C	1	D	0	D	0	A	0	B	1	3	4	3	4	4	4	4	2	4	3	3.56	3	4	4	3	4	3	3	3.43	2	3	3
143	Male	Central	Owner/Manager	PharmD	11-20	Independent	No	B	1	B	1	B	1	A	0	A	0	C	1	D	0	D	0	B	1	A	0	5	2	1	3	4	2	3	4	4	3	2.89	4	5	4	3	3	4	2	3.57	4	4	4
144	Male	North	Staff Pharmacist	BSc in Pharmacy	0-5	Independent	No	B	1	B	1	B	1	C	1	D	0	C	1	B	1	B	1	B	1	A	0	8	2	2	4	4	4	5	4	4	4	3.67	3	4	5	4	3	3	2	3.43	2	3	4
145	Female	Central	Staff Pharmacist	BSc in Pharmacy	0-5	Independent	No	A	0	C	0	C	0	A	0	B	1	D	0	D	0	A	0	B	1	B	1	3	4	2	4	4	3	3	3	3	4	3.33	5	3	4	5	3	3	2	3.57	4	4	2
146	Female	Central	Owner/Manager	PharmD	6-10	Independent	No	C	0	B	1	D	0	A	0	B	1	C	1	B	1	D	0	C	0	A	0	4	5	4	5	3	4	4	4	4	4	4.11	4	4	4	4	4	2	3	3.57	2	4	4
147	Female	Central	Owner/Manager	PharmD	6-10	Independent	No	D	0	B	1	B	1	B	0	A	0	B	0	B	1	A	0	B	1	B	1	5	4	2	5	4	5	3	4	2	4	3.67	4	4	4	3	3	4	4	3.71	3	3	2
148	Female	Central	Owner/Manager	BSc in Pharmacy	6-10	Independent	Yes	B	1	B	1	B	1	A	0	B	1	C	1	B	1	A	0	A	0	D	0	6	3	3	4	4	4	5	2	4	3	3.56	4	4	5	4	1	2	4	3.43	3	2	3
149	Male	Central	Staff Pharmacist	PharmD	0-5	Independent	No	D	0	B	1	B	1	C	1	C	0	C	1	C	0	D	0	B	1	A	0	5	4	4	4	4	3	4	3	4	4	3.78	3	4	4	4	2	3	3	3.29	4	3	3
150	Male	Central	Staff Pharmacist	BSc in Pharmacy	11-20	Chain	No	B	1	B	1	B	1	D	0	B	1	C	1	C	0	B	1	B	1	D	0	7	4	4	3	4	4	3	5	4	4	3.89	5	3	4	3	2	4	4	3.57	4	2	3
151	Male	Central	Staff Pharmacist	PharmD	0-5	Independent	No	D	0	B	1	B	1	B	0	D	0	C	1	D	0	C	0	B	1	B	1	5	4	3	5	4	3	3	4	3	4	3.67	3	2	4	4	4	3	2	3.14	3	4	3
152	Female	Central	Staff Pharmacist	BSc in Pharmacy	0-5	Chain	Yes	C	0	C	0	A	0	D	0	B	1	C	1	C	0	B	1	D	0	C	0	3	4	2	4	3	3	3	2	5	4	3.33	4	4	4	2	4	2	4	3.43	4	4	3
153	Male	North	Staff Pharmacist	BSc in Pharmacy	11-20	Independent	Yes	D	0	D	0	B	1	C	1	B	1	C	1	B	1	B	1	A	0	D	0	6	3	4	3	3	4	4	4	3	4	3.56	4	3	3	3	2	4	3	3.14	4	4	2
154	Female	Central	Staff Pharmacist	PharmD	>20	Chain	No	B	1	B	1	D	0	D	0	D	0	C	1	A	0	A	0	B	1	D	0	4	3	4	5	4	4	4	4	2	2	3.56	4	4	3	4	1	3	3	3.14	3	3	3
155	Male	Central	Staff Pharmacist	BSc in Pharmacy	11-20	Chain	No	B	1	B	1	C	0	A	0	D	0	C	1	B	1	B	1	D	0	B	1	6	4	4	4	3	4	3	3	5	4	3.78	4	4	4	2	4	2	4	3.43	4	4	2
156	Male	Central	Staff Pharmacist	BSc in Pharmacy	11-20	Independent	No	B	1	B	1	B	1	C	1	B	1	D	0	B	1	D	0	D	0	B	1	7	3	3	4	3	3	2	2	2	4	2.89	3	3	4	3	3	2	4	3.14	3	3	3
157	Male	North	Staff Pharmacist	PharmD	11-20	Chain	No	B	1	B	1	B	1	C	1	B	1	C	1	B	1	B	1	B	1	B	1	10	3	4	3	5	5	4	4	5	4	4.11	4	3	4	4	4	2	3	3.43	3	3	3
158	Female	Central	Staff Pharmacist	PharmD	6-10	Chain	No	D	0	D	0	B	1	C	1	D	0	C	1	B	1	B	1	B	1	B	1	7	4	3	3	5	4	3	3	3	4	3.56	3	4	3	4	3	2	4	3.29	3	4	4
159	Female	South	Owner/Manager	BSc in Pharmacy	0-5	Independent	No	B	1	A	0	B	1	C	1	C	0	C	1	B	1	B	1	D	0	B	1	7	4	3	4	4	4	2	3	4	4	3.56	4	4	4	4	3	2	3	3.43	5	4	4
160	Male	Central	Staff Pharmacist	BSc in Pharmacy	6-10	Independent	Yes	B	1	A	0	B	1	C	1	A	0	C	1	C	0	B	1	D	0	B	1	6	4	4	2	2	3	4	3	4	3	3.22	4	5	4	3	2	2	4	3.43	4	3	4
161	Male	North	Staff Pharmacist	BSc in Pharmacy	6-10	Independent	No	B	1	B	1	B	1	C	1	B	1	A	0	B	1	B	1	A	0	A	0	7	4	4	3	4	5	5	3	3	4	3.89	3	3	4	3	5	3	3	3.43	4	4	4
162	Female	Central	Staff Pharmacist	BSc in Pharmacy	0-5	Chain	No	B	1	B	1	A	0	C	1	D	0	C	1	A	0	D	0	C	0	B	1	5	4	3	4	2	3	4	3	3	2	3.11	3	4	2	4	4	2	4	3.29	3	5	4
163	Male	North	Owner/Manager	BSc in Pharmacy	11-20	Chain	No	B	1	B	1	B	1	D	0	D	0	D	0	B	1	C	0	B	1	C	0	5	3	2	3	4	4	3	2	4	3	3.11	3	4	4	4	4	2	3	3.43	3	3	4
164	Female	Central	Owner/Manager	BSc in Pharmacy	6-10	Chain	No	B	1	A	0	D	0	D	0	B	1	C	1	D	0	A	0	B	1	C	0	4	3	4	4	4	4	4	4	3	2	3.56	4	3	3	4	3	3	2	3.14	3	5	3
165	Female	North	Staff Pharmacist	MSc or higher	0-5	Independent	Yes	A	0	D	0	A	0	D	0	B	1	D	0	D	0	B	1	B	1	B	1	4	2	4	4	4	3	4	4	4	4	3.67	4	3	3	2	3	4	2	3	4	5	3
166	Male	Central	Owner/Manager	BSc in Pharmacy	0-5	Chain	No	D	0	C	0	B	1	B	0	B	1	A	0	B	1	B	1	B	1	A	0	5	4	4	4	5	4	3	4	2	4	3.78	4	3	3	3	2	3	3	3	3	4	3
167	Male	Central	Staff Pharmacist	BSc in Pharmacy	11-20	Independent	No	B	1	B	1	C	0	A	0	B	1	D	0	A	0	D	0	B	1	A	0	4	4	2	4	2	2	4	4	4	4	3.33	4	3	4	2	3	3	4	3.29	3	3	3
168	Female	Central	Owner/Manager	BSc in Pharmacy	0-5	Independent	No	D	0	D	0	B	1	B	0	B	1	D	0	A	0	D	0	B	1	B	1	4	3	5	4	4	4	3	2	4	3	3.56	4	4	5	2	3	2	2	3.14	3	4	4
169	Male	Central	Staff Pharmacist	MSc or higher	11-20	Independent	No	C	0	D	0	D	0	D	0	D	0	C	1	A	0	D	0	D	0	D	0	1	4	4	4	3	4	4	3	4	3	3.67	3	4	4	3	4	3	3	3.43	3	3	4
170	Male	Central	Staff Pharmacist	BSc in Pharmacy	6-10	Independent	No	B	1	B	1	B	1	C	1	B	1	C	1	B	1	B	1	D	0	B	1	9	3	4	3	2	2	4	4	2	3	3	4	2	4	4	4	3	4	3.57	4	3	3
171	Female	Central	Staff Pharmacist	BSc in Pharmacy	6-10	Independent	No	D	0	B	1	C	0	C	1	B	1	D	0	B	1	B	1	C	0	B	1	6	4	4	4	4	3	2	3	3	4	3.44	4	4	2	3	4	4	3	3.43	4	3	3
172	Female	Central	Staff Pharmacist	BSc in Pharmacy	6-10	Independent	No	D	0	D	0	C	0	B	0	D	0	C	1	C	0	B	1	C	0	A	0	2	1	4	3	5	5	4	4	4	3	3.67	4	4	3	4	3	2	3	3.29	4	3	3
173	Female	Central	Owner/Manager	BSc in Pharmacy	11-20	Independent	No	D	0	B	1	D	0	C	1	B	1	B	0	B	1	B	1	B	1	C	0	6	3	4	3	4	3	4	3	3	3	3.33	3	3	4	3	3	2	2	2.86	3	2	3
174	Female	Central	Owner/Manager	BSc in Pharmacy	0-5	Independent	No	B	1	B	1	B	1	B	0	C	0	C	1	C	0	D	0	B	1	B	1	6	5	3	2	4	4	4	2	3	4	3.44	4	4	3	4	3	5	3	3.71	4	2	3
175	Male	North	Staff Pharmacist	PharmD	11-20	Independent	Yes	C	0	B	1	B	1	C	1	A	0	D	0	A	0	A	0	D	0	D	0	3	3	5	3	5	4	4	2	4	4	3.78	4	3	3	3	4	5	2	3.43	4	3	3
176	Male	Central	Staff Pharmacist	MSc or higher	6-10	Independent	No	C	0	D	0	B	1	D	0	D	0	B	0	A	0	C	0	B	1	B	1	3	5	4	2	2	5	3	4	3	3	3.44	3	2	3	4	3	3	3	3	3	4	3
177	Female	North	Staff Pharmacist	BSc in Pharmacy	0-5	Independent	No	A	0	A	0	B	1	D	0	B	1	C	1	B	1	B	1	D	0	B	1	6	2	3	4	4	4	2	4	4	2	3.22	4	4	3	4	3	4	3	3.57	3	4	4
178	Female	South	Staff Pharmacist	BSc in Pharmacy	11-20	Independent	No	D	0	B	1	D	0	C	1	B	1	D	0	B	1	B	1	D	0	D	0	5	3	3	3	3	4	4	3	3	4	3.33	3	3	3	3	3	4	3	3.14	4	4	3
179	Male	North	Staff Pharmacist	MSc or higher	11-20	Independent	No	B	1	B	1	B	1	C	1	B	1	D	0	B	1	B	1	B	1	B	1	9	3	4	4	4	3	4	4	4	3	3.67	5	4	3	4	2	3	2	3.29	3	3	3
180	Female	North	Staff Pharmacist	PharmD	11-20	Independent	No	D	0	D	0	B	1	A	0	B	1	C	1	B	1	C	0	D	0	B	1	5	4	3	4	3	4	3	4	4	2	3.44	3	5	5	2	4	3	4	3.71	3	2	4
181	Male	Central	Staff Pharmacist	BSc in Pharmacy	11-20	Independent	No	A	0	B	1	B	1	C	1	B	1	D	0	B	1	D	0	A	0	D	0	5	3	4	4	3	4	3	3	3	3	3.33	3	4	2	4	4	3	2	3.14	4	4	5
182	Male	Central	Owner/Manager	BSc in Pharmacy	11-20	Independent	No	D	0	A	0	C	0	A	0	D	0	C	1	D	0	C	0	D	0	C	0	1	2	4	3	3	3	4	3	3	4	3.22	3	2	4	3	3	3	4	3.14	3	4	4
183	Male	Central	Staff Pharmacist	BSc in Pharmacy	11-20	Independent	No	A	0	B	1	B	1	C	1	B	1	C	1	B	1	B	1	B	1	C	0	8	5	3	4	4	4	3	3	3	3	3.56	3	4	3	3	4	3	2	3.14	4	3	3
184	Male	Central	Staff Pharmacist	BSc in Pharmacy	11-20	Independent	No	D	0	A	0	D	0	A	0	A	0	D	0	B	1	A	0	C	0	B	1	2	4	4	4	4	4	4	4	3	4	3.89	4	2	4	5	4	2	4	3.57	4	2	4
185	Male	Central	Staff Pharmacist	PharmD	11-20	Chain	Yes	B	1	A	0	B	1	C	1	D	0	C	1	B	1	B	1	B	1	B	1	8	4	5	3	4	4	4	4	5	2	3.89	4	5	4	3	2	4	2	3.43	2	4	3
186	Male	Central	Owner/Manager	MSc or higher	11-20	Independent	No	A	0	B	1	B	1	D	0	A	0	C	1	B	1	B	1	B	1	D	0	6	3	3	4	3	4	4	4	3	4	3.56	5	3	3	4	3	4	3	3.57	3	5	3
187	Male	Central	Staff Pharmacist	MSc or higher	6-10	Independent	No	C	0	B	1	B	1	C	1	B	1	C	1	B	1	B	1	B	1	C	0	8	4	4	3	4	3	4	3	4	4	3.67	4	4	3	3	2	4	3	3.29	3	2	1
188	Female	South	Staff Pharmacist	BSc in Pharmacy	11-20	Independent	No	C	0	D	0	D	0	C	1	D	0	A	0	D	0	B	1	C	0	D	0	2	2	4	4	4	4	5	3	3	3	3.56	2	2	5	4	3	3	4	3.29	4	5	3
189	Female	Central	Staff Pharmacist	BSc in Pharmacy	0-5	Independent	No	D	0	A	0	C	0	A	0	C	0	B	0	D	0	D	0	D	0	D	0	0	4	4	3	4	2	4	4	4	3	3.56	4	3	4	3	4	2	4	3.43	4	2	2
190	Female	Central	Staff Pharmacist	MSc or higher	11-20	Independent	No	B	1	D	0	B	1	B	0	B	1	C	1	A	0	B	1	B	1	B	1	7	4	5	5	4	4	4	4	3	4	4.11	3	4	4	4	4	3	3	3.57	3	4	4
191	Female	North	Staff Pharmacist	PharmD	11-20	Independent	No	B	1	B	1	B	1	C	1	B	1	C	1	D	0	B	1	B	1	B	1	9	3	4	3	3	2	4	4	3	3	3.22	3	3	4	3	2	3	2	2.86	3	2	4
192	Male	Central	Staff Pharmacist	BSc in Pharmacy	0-5	Independent	No	D	0	B	1	B	1	C	1	B	1	C	1	B	1	B	1	B	1	D	0	8	3	2	3	4	3	5	2	4	3	3.22	5	4	2	4	3	2	5	3.57	3	3	3
193	Male	North	Owner/Manager	MSc or higher	11-20	Independent	No	D	0	B	1	C	0	B	0	C	0	C	1	A	0	D	0	D	0	A	0	2	3	4	3	3	5	4	4	3	3	3.56	4	4	5	4	2	4	3	3.71	3	3	3
194	Female	Central	Staff Pharmacist	PharmD	0-5	Independent	No	D	0	A	0	D	0	B	0	B	1	C	1	D	0	B	1	B	1	B	1	5	2	3	2	4	3	4	2	4	2	2.89	5	4	5	4	4	4	4	4.29	4	3	4
195	Male	Central	Owner/Manager	BSc in Pharmacy	0-5	Chain	No	B	1	D	0	B	1	C	1	B	1	B	0	B	1	B	1	D	0	C	0	6	3	4	4	3	4	3	4	5	4	3.78	3	4	3	4	4	3	4	3.57	3	3	5
196	Female	North	Staff Pharmacist	BSc in Pharmacy	11-20	Chain	No	B	1	B	1	A	0	D	0	C	0	A	0	D	0	B	1	D	0	A	0	3	4	3	3	2	3	4	3	4	4	3.33	5	4	3	3	3	2	3	3.29	4	3	3
197	Male	Central	Staff Pharmacist	BSc in Pharmacy	0-5	Chain	No	B	1	B	1	B	1	D	0	A	0	B	0	B	1	B	1	B	1	D	0	6	3	3	2	5	4	4	3	3	4	3.44	3	3	3	4	2	4	2	3	5	4	4
198	Female	Central	Owner/Manager	BSc in Pharmacy	11-20	Chain	No	B	1	B	1	B	1	C	1	B	1	A	0	B	1	B	1	C	0	B	1	8	4	3	3	4	4	4	4	3	4	3.67	4	4	5	4	3	3	4	3.86	3	2	3
199	Male	North	Staff Pharmacist	BSc in Pharmacy	11-20	Independent	No	B	1	B	1	B	1	D	0	B	1	D	0	B	1	B	1	B	1	B	1	8	3	4	3	4	4	2	2	4	3	3.22	3	5	3	4	2	2	4	3.29	4	4	1
200	Female	Central	Owner/Manager	PharmD	6-10	Independent	No	B	1	B	1	D	0	C	1	B	1	C	1	B	1	B	1	B	1	B	1	9	3	5	4	4	2	4	3	4	3	3.56	4	3	4	4	3	2	3	3.29	5	4	3
201	Female	North	Staff Pharmacist	BSc in Pharmacy	0-5	Independent	No	A	0	D	0	B	1	B	0	A	0	C	1	B	1	A	0	B	1	B	1	5	3	4	4	4	3	4	2	2	2	3.11	3	3	2	4	3	2	3	2.86	4	3	4
202	Female	Central	Staff Pharmacist	BSc in Pharmacy	0-5	Independent	No	A	0	B	1	D	0	A	0	A	0	C	1	D	0	C	0	B	1	B	1	4	5	2	3	4	4	3	3	3	4	3.44	4	4	5	4	4	2	4	3.86	2	4	3
203	Male	Central	Staff Pharmacist	BSc in Pharmacy	6-10	Chain	No	C	0	B	1	B	1	B	0	C	0	A	0	D	0	B	1	C	0	D	0	3	3	3	3	3	3	4	4	4	2	3.22	4	4	2	3	3	3	5	3.43	2	4	3
204	Female	Central	Owner/Manager	BSc in Pharmacy	>20	Independent	No	A	0	A	0	B	1	C	1	D	0	C	1	B	1	A	0	B	1	B	1	6	3	4	4	3	3	5	4	4	3	3.67	4	3	4	3	2	3	3	3.14	4	5	4
205	Female	North	Staff Pharmacist	MSc or higher	6-10	Chain	Yes	D	0	B	1	D	0	D	0	C	0	C	1	D	0	D	0	A	0	D	0	2	2	2	4	4	3	3	4	4	3	3.22	5	4	3	4	2	4	4	3.71	4	4	5
206	Female	Central	Staff Pharmacist	BSc in Pharmacy	0-5	Independent	No	D	0	A	0	A	0	D	0	B	1	B	0	B	1	B	1	D	0	A	0	3	2	3	4	4	4	4	4	3	3	3.44	3	4	4	3	2	3	4	3.29	4	3	3
207	Female	North	Staff Pharmacist	BSc in Pharmacy	6-10	Chain	Yes	D	0	B	1	B	1	C	1	D	0	B	0	A	0	B	1	A	0	A	0	4	2	5	4	4	3	4	4	3	2	3.44	4	3	4	2	3	3	4	3.29	2	3	3
208	Female	Central	Staff Pharmacist	PharmD	6-10	Independent	No	C	0	A	0	B	1	B	0	D	0	C	1	B	1	D	0	D	0	A	0	3	4	5	4	5	1	4	3	4	3	3.67	4	4	3	2	4	3	2	3.14	2	3	3
209	Male	North	Owner/Manager	BSc in Pharmacy	11-20	Independent	No	D	0	B	1	B	1	C	1	B	1	B	0	B	1	B	1	D	0	B	1	7	4	3	3	3	4	2	2	3	3	3	4	3	4	5	4	2	3	3.57	4	3	3
210	Female	Central	Staff Pharmacist	BSc in Pharmacy	0-5	Independent	No	B	1	D	0	B	1	C	1	B	1	C	1	B	1	C	0	C	0	B	1	7	3	3	4	4	5	4	3	3	3	3.56	4	4	4	3	4	3	3	3.57	3	4	2
211	Female	Central	Owner/Manager	BSc in Pharmacy	11-20	Independent	No	A	0	B	1	A	0	C	1	B	1	B	0	C	0	D	0	C	0	D	0	3	4	4	5	3	3	4	4	2	3	3.56	3	3	3	3	3	2	4	3	3	4	4
212	Female	Central	Staff Pharmacist	BSc in Pharmacy	6-10	Independent	No	B	1	B	1	B	1	C	1	A	0	C	1	C	0	B	1	B	1	D	0	7	2	3	4	4	4	4	3	4	3	3.44	3	4	4	3	3	3	5	3.57	3	3	3
213	Male	Central	Staff Pharmacist	BSc in Pharmacy	>20	Independent	No	C	0	A	0	B	1	C	1	C	0	A	0	B	1	C	0	A	0	D	0	3	5	3	3	3	2	4	4	4	4	3.56	3	4	2	4	4	2	3	3.14	5	3	4
214	Male	Central	Owner/Manager	BSc in Pharmacy	0-5	Chain	No	B	1	B	1	D	0	C	1	B	1	D	0	B	1	B	1	B	1	C	0	7	4	3	3	5	3	3	4	3	3	3.44	4	4	3	4	3	4	4	3.71	3	4	2
215	Female	Central	Owner/Manager	BSc in Pharmacy	6-10	Independent	No	C	0	B	1	B	1	D	0	B	1	D	0	B	1	B	1	B	1	B	1	7	4	3	3	4	4	3	3	4	4	3.56	4	4	4	3	2	2	3	3.14	4	3	3
216	Female	Central	Owner/Manager	MSc or higher	>20	Independent	No	C	0	D	0	D	0	C	1	B	1	C	1	C	0	A	0	B	1	B	1	5	4	3	3	4	3	4	4	4	4	3.67	4	4	4	2	2	3	3	3.14	3	3	3
217	Male	Central	Staff Pharmacist	BSc in Pharmacy	0-5	Independent	No	D	0	B	1	A	0	D	0	B	1	A	0	A	0	A	0	D	0	D	0	2	3	4	4	3	4	4	4	4	3	3.67	5	3	4	4	4	4	5	4.14	3	3	3
218	Female	Central	Staff Pharmacist	BSc in Pharmacy	>20	Chain	No	A	0	B	1	B	1	B	0	D	0	C	1	B	1	B	1	B	1	B	1	7	4	3	4	4	3	3	4	3	4	3.56	2	3	4	4	4	4	5	3.71	4	4	5
219	Male	North	Staff Pharmacist	BSc in Pharmacy	11-20	Independent	No	B	1	D	0	B	1	C	1	B	1	D	0	B	1	B	1	D	0	B	1	7	4	2	4	5	4	3	4	3	3	3.56	4	3	4	4	2	4	2	3.29	4	3	2
220	Male	Central	Owner/Manager	BSc in Pharmacy	0-5	Independent	No	C	0	B	1	D	0	C	1	C	0	B	0	D	0	B	1	D	0	A	0	3	4	4	4	4	3	4	4	4	4	3.89	4	5	5	3	4	3	2	3.71	5	3	3
221	Male	Central	Owner/Manager	BSc in Pharmacy	0-5	Independent	No	D	0	B	1	A	0	C	1	D	0	A	0	A	0	B	1	B	1	D	0	4	2	4	5	4	3	4	3	5	3	3.67	2	4	3	2	4	4	4	3.29	3	4	3
222	Male	Central	Staff Pharmacist	BSc in Pharmacy	11-20	Independent	No	B	1	A	0	B	1	C	1	B	1	C	1	D	0	C	0	B	1	B	1	7	3	2	3	2	3	3	3	3	4	2.89	2	3	4	4	4	4	4	3.57	3	3	3
223	Female	Central	Owner/Manager	MSc or higher	0-5	Independent	No	B	1	D	0	B	1	D	0	B	1	B	0	D	0	D	0	B	1	A	0	4	3	4	4	3	3	3	2	4	3	3.22	4	4	4	3	2	4	3	3.43	5	3	3
224	Male	North	Staff Pharmacist	BSc in Pharmacy	6-10	Independent	No	B	1	B	1	B	1	C	1	D	0	C	1	B	1	B	1	A	0	A	0	7	3	4	4	4	3	3	4	4	4	3.67	4	4	3	3	3	5	3	3.57	4	4	3
225	Female	Central	Staff Pharmacist	BSc in Pharmacy	0-5	Independent	Yes	B	1	B	1	A	0	C	1	B	1	D	0	B	1	D	0	B	1	B	1	7	3	2	4	4	4	3	4	4	4	3.56	3	4	4	3	4	4	3	3.57	5	3	3
226	Female	Central	Staff Pharmacist	BSc in Pharmacy	6-10	Chain	No	B	1	D	0	B	1	C	1	D	0	C	1	D	0	B	1	C	0	B	1	6	4	3	4	4	4	3	3	2	4	3.44	3	4	5	4	2	2	3	3.29	4	2	4
227	Female	Central	Staff Pharmacist	MSc or higher	0-5	Independent	No	B	1	D	0	B	1	C	1	B	1	C	1	B	1	C	0	B	1	B	1	8	4	3	3	3	3	4	3	3	4	3.33	4	2	4	3	2	2	4	3	2	3	2
228	Female	Central	Staff Pharmacist	BSc in Pharmacy	11-20	Independent	No	B	1	C	0	B	1	C	1	B	1	C	1	B	1	D	0	B	1	B	1	8	4	4	4	3	3	3	3	3	3	3.33	4	4	3	3	5	4	3	3.71	3	3	4
229	Male	Central	Owner/Manager	BSc in Pharmacy	>20	Independent	Yes	C	0	B	1	B	1	C	1	A	0	A	0	B	1	C	0	B	1	B	1	6	2	4	3	3	5	4	4	2	2	3.22	5	2	3	3	2	3	3	3	3	4	2
230	Female	North	Owner/Manager	BSc in Pharmacy	>20	Chain	No	A	0	A	0	C	0	B	0	A	0	C	1	A	0	B	1	D	0	B	1	3	4	4	4	4	4	3	4	4	3	3.78	3	4	4	4	2	2	3	3.14	2	4	2
231	Female	Central	Owner/Manager	PharmD	11-20	Independent	No	D	0	D	0	D	0	D	0	B	1	C	1	B	1	D	0	D	0	A	0	3	3	3	3	3	2	4	3	3	3	3	5	4	5	3	2	4	3	3.71	5	3	4
232	Male	Central	Staff Pharmacist	BSc in Pharmacy	0-5	Chain	No	B	1	B	1	D	0	C	1	B	1	C	1	B	1	D	0	C	0	B	1	7	2	4	2	4	2	4	3	4	4	3.22	3	4	3	3	3	4	4	3.43	4	4	3
233	Female	Central	Owner/Manager	PharmD	11-20	Independent	No	B	1	D	0	B	1	C	1	B	1	C	1	D	0	B	1	B	1	B	1	8	4	4	4	4	3	4	3	4	4	3.78	4	4	3	4	3	3	3	3.43	4	3	4
234	Female	South	Staff Pharmacist	BSc in Pharmacy	0-5	Independent	No	B	1	B	1	D	0	C	1	A	0	C	1	B	1	B	1	B	1	B	1	8	4	3	3	4	4	3	3	2	4	3.33	4	4	3	4	3	3	4	3.57	3	2	4
235	Female	Central	Staff Pharmacist	BSc in Pharmacy	0-5	Independent	No	B	1	A	0	B	1	C	1	B	1	C	1	D	0	B	1	B	1	B	1	8	4	4	5	3	3	3	4	5	2	3.67	5	5	4	4	2	4	4	4	3	3	2
236	Female	North	Staff Pharmacist	BSc in Pharmacy	0-5	Chain	No	B	1	B	1	B	1	C	1	B	1	A	0	D	0	B	1	B	1	B	1	8	3	4	3	4	3	2	5	4	4	3.56	4	4	4	3	3	2	2	3.14	4	3	2
237	Female	Central	Staff Pharmacist	BSc in Pharmacy	6-10	Independent	No	D	0	D	0	A	0	C	1	A	0	C	1	C	0	D	0	B	1	C	0	3	3	2	4	3	2	3	4	2	4	3	3	4	4	3	4	3	3	3.43	4	2	2
238	Male	Central	Owner/Manager	BSc in Pharmacy	11-20	Chain	No	B	1	B	1	B	1	C	1	B	1	C	1	B	1	D	0	B	1	B	1	9	2	4	4	3	4	3	4	4	4	3.56	3	4	4	4	3	3	3	3.43	3	5	4
239	Female	North	Staff Pharmacist	BSc in Pharmacy	11-20	Chain	No	B	1	B	1	D	0	C	1	B	1	C	1	A	0	D	0	B	1	D	0	6	2	4	3	4	4	3	4	5	4	3.67	4	4	4	2	3	4	4	3.57	4	2	3
240	Female	North	Staff Pharmacist	PharmD	6-10	Independent	Yes	A	0	B	1	D	0	D	0	D	0	C	1	D	0	D	0	B	1	D	0	3	4	2	2	3	4	3	2	4	3	3	4	4	4	3	4	4	4	3.86	4	3	3
241	Male	North	Owner/Manager	BSc in Pharmacy	0-5	Independent	No	B	1	B	1	B	1	C	1	B	1	C	1	B	1	B	1	D	0	B	1	9	4	3	4	2	3	4	4	3	2	3.22	2	4	3	4	3	3	4	3.29	3	4	4
242	Male	Central	Owner/Manager	BSc in Pharmacy	>20	Independent	Yes	B	1	A	0	D	0	C	1	A	0	C	1	B	1	B	1	A	0	B	1	6	3	4	4	3	5	3	3	5	3	3.67	5	4	2	4	3	3	5	3.71	4	3	3
243	Male	Central	Staff Pharmacist	BSc in Pharmacy	6-10	Independent	No	D	0	B	1	B	1	A	0	D	0	D	0	B	1	D	0	B	1	C	0	4	4	4	2	4	3	4	4	3	3	3.44	4	5	3	3	3	3	4	3.57	2	4	4
244	Female	Central	Staff Pharmacist	BSc in Pharmacy	6-10	Chain	No	B	1	B	1	C	0	D	0	B	1	C	1	C	0	C	0	D	0	B	1	5	3	4	3	3	4	2	3	4	3	3.22	2	3	4	5	3	3	2	3.14	4	2	4
245	Female	North	Staff Pharmacist	BSc in Pharmacy	0-5	Chain	No	B	1	B	1	B	1	C	1	C	0	C	1	C	0	B	1	D	0	D	0	6	4	3	3	4	3	4	4	3	2	3.33	4	4	3	3	3	1	3	3	4	3	4
246	Male	Central	Staff Pharmacist	BSc in Pharmacy	11-20	Independent	No	B	1	B	1	B	1	C	1	B	1	C	1	B	1	C	0	B	1	B	1	9	2	5	4	4	4	3	2	3	4	3.44	2	4	4	5	2	2	4	3.29	3	4	3
247	Female	Central	Staff Pharmacist	BSc in Pharmacy	11-20	Independent	No	B	1	D	0	A	0	A	0	B	1	B	0	B	1	D	0	C	0	B	1	4	5	5	4	3	5	5	4	4	4	4.33	3	3	4	3	3	4	3	3.29	4	3	4
248	Male	Central	Staff Pharmacist	PharmD	0-5	Chain	Yes	D	0	D	0	B	1	A	0	D	0	D	0	D	0	A	0	A	0	C	0	1	3	4	4	3	4	4	5	5	3	3.89	4	3	3	5	4	4	3	3.71	4	3	4
249	Female	Central	Staff Pharmacist	MSc or higher	0-5	Independent	No	C	0	B	1	D	0	B	0	D	0	C	1	B	1	D	0	D	0	D	0	3	3	4	4	4	4	4	3	5	3	3.78	4	3	3	4	3	3	3	3.29	4	3	4
250	Female	Central	Staff Pharmacist	BSc in Pharmacy	11-20	Chain	No	B	1	B	1	D	0	D	0	B	1	A	0	D	0	D	0	B	1	C	0	4	3	2	3	3	3	4	2	4	4	3.11	3	4	4	3	2	3	2	3	4	3	4
251	Female	Central	Staff Pharmacist	BSc in Pharmacy	11-20	Independent	No	B	1	D	0	A	0	A	0	C	0	C	1	D	0	B	1	B	1	C	0	4	3	4	2	4	4	4	4	3	4	3.56	5	3	4	4	4	3	4	3.86	3	4	3
252	Male	Central	Staff Pharmacist	BSc in Pharmacy	0-5	Independent	No	B	1	B	1	B	1	D	0	B	1	B	0	B	1	B	1	B	1	B	1	8	4	4	3	4	4	3	1	4	4	3.44	3	4	4	4	3	4	4	3.71	3	4	3
253	Male	Central	Staff Pharmacist	BSc in Pharmacy	>20	Independent	No	D	0	B	1	D	0	D	0	D	0	D	0	B	1	B	1	C	0	B	1	4	2	3	4	4	3	2	3	3	3	3	3	4	3	4	4	4	4	3.71	2	4	2
254	Male	Central	Staff Pharmacist	BSc in Pharmacy	0-5	Independent	No	B	1	B	1	B	1	C	1	C	0	C	1	B	1	D	0	B	1	B	1	8	4	4	3	3	3	4	4	3	3	3.44	4	4	4	4	3	2	4	3.57	4	5	3
255	Male	North	Staff Pharmacist	BSc in Pharmacy	6-10	Independent	No	A	0	C	0	B	1	C	1	B	1	D	0	B	1	A	0	B	1	B	1	6	4	2	3	3	4	4	4	3	4	3.44	5	4	4	3	3	3	3	3.57	3	4	3
256	Female	Central	Staff Pharmacist	PharmD	>20	Independent	No	D	0	D	0	D	0	D	0	B	1	C	1	B	1	B	1	B	1	B	1	6	3	3	2	3	4	2	3	4	4	3.11	4	4	4	4	3	3	2	3.43	2	4	3
257	Female	Central	Staff Pharmacist	BSc in Pharmacy	6-10	Independent	No	B	1	B	1	B	1	C	1	C	0	C	1	D	0	B	1	B	1	B	1	8	3	5	3	5	4	4	3	4	4	3.89	3	4	2	4	2	3	3	3	5	3	3
258	Female	Central	Staff Pharmacist	BSc in Pharmacy	6-10	Chain	No	A	0	B	1	B	1	C	1	A	0	C	1	A	0	B	1	D	0	D	0	5	4	2	2	3	3	4	4	4	4	3.33	3	4	2	3	4	2	3	3	3	4	5
259	Female	North	Staff Pharmacist	BSc in Pharmacy	6-10	Chain	No	B	1	B	1	D	0	D	0	B	1	D	0	A	0	B	1	B	1	A	0	5	4	4	5	3	3	3	4	3	4	3.67	4	4	4	4	3	2	4	3.57	5	2	3
260	Female	Central	Owner/Manager	BSc in Pharmacy	0-5	Independent	Yes	B	1	A	0	C	0	D	0	D	0	C	1	B	1	B	1	D	0	B	1	5	3	4	5	4	4	3	3	3	3	3.56	5	2	4	3	4	4	3	3.57	5	2	3
261	Female	North	Staff Pharmacist	BSc in Pharmacy	>20	Independent	No	B	1	B	1	D	0	C	1	B	1	C	1	B	1	B	1	B	1	B	1	9	3	3	4	3	3	3	4	4	3	3.33	5	4	4	2	3	4	3	3.57	4	4	4
262	Female	Central	Owner/Manager	BSc in Pharmacy	6-10	Independent	No	B	1	D	0	B	1	D	0	B	1	C	1	D	0	B	1	B	1	B	1	7	2	4	3	3	4	3	4	2	3	3.11	3	3	4	4	4	4	4	3.71	4	3	3
263	Female	North	Staff Pharmacist	BSc in Pharmacy	11-20	Independent	No	A	0	D	0	C	0	D	0	B	1	C	1	A	0	D	0	B	1	D	0	3	4	3	4	3	5	3	3	4	2	3.44	2	4	4	2	4	3	2	3	2	4	4
264	Male	Central	Staff Pharmacist	PharmD	0-5	Independent	Yes	D	0	A	0	B	1	C	1	B	1	C	1	B	1	C	0	B	1	B	1	7	4	3	4	3	3	3	5	2	4	3.44	3	4	4	5	4	3	3	3.71	2	4	3
265	Male	North	Staff Pharmacist	BSc in Pharmacy	0-5	Independent	No	D	0	B	1	B	1	C	1	D	0	C	1	B	1	B	1	D	0	B	1	7	4	4	3	5	3	4	4	4	2	3.67	3	4	3	3	3	2	3	3	2	3	2
266	Male	Central	Staff Pharmacist	BSc in Pharmacy	0-5	Independent	No	B	1	D	0	B	1	D	0	B	1	C	1	B	1	A	0	B	1	D	0	6	2	3	3	4	4	3	3	3	4	3.22	4	4	3	3	3	4	3	3.43	2	4	3
267	Female	Central	Staff Pharmacist	BSc in Pharmacy	11-20	Independent	No	B	1	B	1	D	0	A	0	D	0	D	0	B	1	B	1	D	0	C	0	4	3	3	3	2	3	2	4	3	4	3	4	3	4	4	2	3	4	3.43	3	3	4
268	Female	Central	Staff Pharmacist	BSc in Pharmacy	6-10	Independent	Yes	D	0	B	1	B	1	D	0	B	1	B	0	B	1	D	0	B	1	A	0	5	5	4	3	4	3	4	4	2	4	3.67	3	4	3	3	2	4	3	3.14	4	4	4
269	Male	Central	Staff Pharmacist	BSc in Pharmacy	11-20	Independent	No	C	0	B	1	B	1	B	0	B	1	C	1	B	1	C	0	B	1	D	0	6	4	4	3	5	3	3	4	3	2	3.44	3	4	3	3	3	4	3	3.29	4	3	2
270	Female	Central	Staff Pharmacist	PharmD	6-10	Chain	No	B	1	B	1	B	1	C	1	B	1	C	1	A	0	B	1	B	1	D	0	8	3	3	4	4	3	4	2	3	4	3.33	3	2	3	4	2	3	3	2.86	4	4	3
271	Female	Central	Owner/Manager	PharmD	>20	Independent	No	B	1	D	0	A	0	B	0	A	0	C	1	B	1	A	0	A	0	D	0	3	3	3	3	3	3	4	4	3	3	3.22	4	4	4	2	4	3	3	3.43	4	4	3
272	Male	Central	Owner/Manager	PharmD	0-5	Independent	No	B	1	D	0	B	1	B	0	B	1	B	0	B	1	B	1	D	0	B	1	6	3	2	4	2	3	3	5	5	4	3.44	5	4	5	4	3	3	3	3.86	3	2	2
273	Male	Central	Staff Pharmacist	BSc in Pharmacy	11-20	Independent	No	D	0	B	1	B	1	D	0	C	0	C	1	B	1	B	1	B	1	A	0	6	4	4	4	4	3	3	3	3	3	3.44	4	3	4	3	4	3	3	3.43	3	4	4
274	Female	Central	Staff Pharmacist	BSc in Pharmacy	11-20	Independent	No	C	0	B	1	B	1	C	1	B	1	D	0	B	1	B	1	C	0	B	1	7	3	4	3	4	3	3	3	4	3	3.33	4	4	4	4	3	3	3	3.57	3	3	3
275	Female	North	Owner/Manager	BSc in Pharmacy	11-20	Chain	No	D	0	B	1	B	1	A	0	B	1	D	0	D	0	A	0	C	0	B	1	4	2	4	3	2	3	3	4	4	4	3.22	3	4	4	5	3	3	4	3.71	2	2	4
276	Female	North	Owner/Manager	BSc in Pharmacy	11-20	Independent	No	C	0	B	1	B	1	C	1	D	0	B	0	B	1	B	1	B	1	B	1	7	5	3	4	4	2	4	5	3	4	3.78	3	4	4	4	2	3	3	3.29	4	5	4
277	Female	Central	Owner/Manager	PharmD	11-20	Chain	No	D	0	A	0	C	0	C	1	D	0	C	1	B	1	B	1	C	0	A	0	4	3	4	3	3	4	2	4	3	4	3.33	3	4	4	3	4	3	4	3.57	3	3	5
278	Female	North	Staff Pharmacist	BSc in Pharmacy	6-10	Independent	Yes	B	1	D	0	B	1	D	0	D	0	D	0	C	0	B	1	B	1	C	0	4	4	5	4	3	5	4	4	3	3	3.89	3	3	3	2	3	4	3	3	4	4	4
279	Female	Central	Staff Pharmacist	BSc in Pharmacy	0-5	Independent	Yes	C	0	B	1	B	1	C	1	B	1	C	1	B	1	B	1	D	0	B	1	8	3	4	4	3	2	5	3	3	4	3.44	5	4	3	3	3	2	4	3.43	3	3	2
280	Female	Central	Staff Pharmacist	BSc in Pharmacy	0-5	Chain	No	B	1	B	1	A	0	C	1	C	0	C	1	B	1	D	0	C	0	D	0	5	4	4	4	4	3	4	3	4	2	3.56	3	2	4	2	2	4	3	2.86	2	2	4
281	Female	Central	Owner/Manager	BSc in Pharmacy	>20	Independent	No	A	0	A	0	B	1	B	0	A	0	C	1	D	0	B	1	B	1	A	0	4	4	4	5	3	3	4	4	3	3	3.67	4	3	4	4	3	2	4	3.43	3	4	2
282	Male	North	Staff Pharmacist	BSc in Pharmacy	6-10	Independent	No	D	0	B	1	B	1	C	1	A	0	B	0	A	0	B	1	D	0	A	0	4	3	4	4	4	4	3	3	3	4	3.56	4	3	4	3	4	2	2	3.14	3	4	4
283	Male	North	Owner/Manager	BSc in Pharmacy	11-20	Independent	No	D	0	D	0	A	0	D	0	B	1	B	0	A	0	D	0	A	0	C	0	1	4	4	4	4	3	4	4	3	2	3.56	5	4	4	2	3	3	4	3.57	2	4	3
284	Male	South	Owner/Manager	BSc in Pharmacy	6-10	Independent	No	C	0	B	1	B	1	B	0	A	0	C	1	B	1	D	0	B	1	B	1	6	3	4	2	3	3	4	5	4	2	3.33	5	4	2	3	2	4	4	3.43	4	3	3
285	Female	North	Staff Pharmacist	PharmD	0-5	Chain	No	B	1	B	1	B	1	C	1	C	0	C	1	B	1	B	1	B	1	B	1	9	4	4	4	4	4	4	4	5	3	4	5	4	4	3	3	2	3	3.43	4	4	4
286	Female	North	Owner/Manager	PharmD	0-5	Independent	Yes	B	1	B	1	B	1	C	1	B	1	C	1	B	1	B	1	D	0	B	1	9	4	4	4	4	4	4	3	2	2	3.44	3	5	4	2	3	4	2	3.29	4	4	4
287	Female	Central	Owner/Manager	BSc in Pharmacy	11-20	Independent	No	B	1	A	0	B	1	C	1	B	1	C	1	D	0	B	1	A	0	B	1	7	3	4	4	3	3	4	4	4	3	3.56	4	3	4	2	3	3	3	3.14	3	3	4
288	Male	Central	Owner/Manager	BSc in Pharmacy	6-10	Independent	No	D	0	B	1	B	1	D	0	C	0	C	1	B	1	B	1	C	0	B	1	6	3	2	3	3	4	5	4	4	4	3.56	3	4	5	4	3	2	4	3.57	4	4	2
289	Male	Central	Owner/Manager	BSc in Pharmacy	0-5	Independent	Yes	C	0	B	1	D	0	A	0	D	0	C	1	B	1	A	0	C	0	B	1	4	4	4	3	4	4	5	4	4	2	3.78	3	4	4	3	3	4	2	3.29	3	4	3
290	Male	Central	Owner/Manager	BSc in Pharmacy	6-10	Independent	No	B	1	C	0	B	1	D	0	D	0	C	1	D	0	B	1	B	1	C	0	5	3	4	5	3	4	4	4	4	3	3.78	4	4	4	3	4	2	4	3.57	4	2	5
291	Male	Central	Staff Pharmacist	BSc in Pharmacy	0-5	Independent	No	C	0	B	1	A	0	D	0	D	0	D	0	B	1	B	1	D	0	D	0	3	5	2	4	5	3	3	3	4	4	3.67	4	5	2	4	3	3	4	3.57	2	3	2
292	Female	North	Staff Pharmacist	BSc in Pharmacy	6-10	Independent	No	B	1	B	1	B	1	C	1	B	1	A	0	B	1	B	1	D	0	B	1	8	4	3	4	3	2	3	2	2	3	2.89	4	3	4	2	4	2	2	3	4	2	3
293	Male	Central	Staff Pharmacist	BSc in Pharmacy	0-5	Chain	No	C	0	B	1	B	1	C	1	D	0	C	1	B	1	B	1	B	1	B	1	8	5	2	3	3	4	4	4	3	4	3.56	5	4	5	4	4	4	5	4.43	4	4	5
294	Male	Central	Staff Pharmacist	BSc in Pharmacy	11-20	Independent	No	B	1	B	1	C	0	C	1	B	1	A	0	B	1	B	1	D	0	D	0	6	4	4	4	4	3	4	3	3	4	3.67	5	2	4	4	2	4	3	3.43	2	4	4
295	Female	Central	Owner/Manager	BSc in Pharmacy	0-5	Independent	No	D	0	B	1	B	1	B	0	B	1	B	0	B	1	B	1	B	1	C	0	6	4	3	3	3	4	2	4	2	3	3.11	3	4	4	4	4	2	5	3.71	3	4	3
296	Male	Central	Staff Pharmacist	BSc in Pharmacy	6-10	Chain	No	B	1	B	1	D	0	C	1	A	0	B	0	A	0	B	1	B	1	D	0	5	2	3	3	3	4	2	3	2	4	2.89	4	4	5	2	3	3	3	3.43	5	3	3
297	Female	Central	Staff Pharmacist	MSc or higher	0-5	Independent	No	C	0	B	1	B	1	A	0	D	0	D	0	D	0	B	1	B	1	B	1	5	3	3	4	2	3	4	2	4	2	3	4	2	2	4	2	4	2	2.86	2	3	3
298	Female	Central	Owner/Manager	PharmD	0-5	Independent	No	B	1	B	1	B	1	C	1	B	1	C	1	B	1	B	1	B	1	B	1	10	4	4	3	4	4	3	4	3	2	3.44	4	4	2	4	2	3	3	3.14	3	5	5
299	Male	Central	Staff Pharmacist	BSc in Pharmacy	6-10	Independent	Yes	D	0	C	0	C	0	C	1	A	0	D	0	B	1	B	1	B	1	D	0	4	4	3	4	4	3	3	4	3	4	3.56	3	4	3	4	3	3	3	3.29	5	3	4
300	Female	North	Owner/Manager	PharmD	6-10	Independent	No	B	1	B	1	D	0	C	1	B	1	A	0	B	1	D	0	B	1	B	1	7	3	3	4	5	4	3	3	3	2	3.33	4	4	4	4	4	5	4	4.14	3	3	4
301	Female	Central	Staff Pharmacist	BSc in Pharmacy	6-10	Independent	No	B	1	B	1	C	0	D	0	B	1	C	1	B	1	D	0	B	1	D	0	6	4	4	4	4	3	4	4	4	3	3.78	3	3	3	3	4	3	3	3.14	4	3	4
302	Female	Central	Staff Pharmacist	PharmD	0-5	Chain	No	A	0	B	1	C	0	C	1	B	1	C	1	B	1	C	0	B	1	B	1	7	3	4	4	3	4	4	3	5	3	3.67	3	4	4	5	4	3	3	3.71	4	4	3
303	Male	North	Staff Pharmacist	PharmD	11-20	Independent	No	B	1	D	0	D	0	A	0	A	0	B	0	D	0	A	0	D	0	A	0	1	3	4	5	3	3	4	4	3	4	3.67	4	4	3	5	3	3	2	3.43	3	4	3
304	Female	Central	Staff Pharmacist	BSc in Pharmacy	11-20	Independent	No	D	0	B	1	D	0	B	0	D	0	D	0	D	0	B	1	C	0	B	1	3	3	5	4	3	4	4	4	4	4	3.89	3	4	3	4	3	4	5	3.71	3	3	3
305	Male	Central	Staff Pharmacist	BSc in Pharmacy	11-20	Chain	No	B	1	B	1	C	0	A	0	B	1	D	0	B	1	B	1	B	1	B	1	7	4	2	4	3	3	3	4	4	4	3.44	4	3	4	4	4	3	4	3.71	4	4	4
306	Male	Central	Staff Pharmacist	BSc in Pharmacy	0-5	Independent	No	D	0	B	1	D	0	C	1	B	1	D	0	B	1	B	1	B	1	D	0	6	3	4	4	4	4	4	4	3	4	3.78	5	4	4	4	4	2	3	3.71	3	3	4
307	Male	North	Owner/Manager	BSc in Pharmacy	6-10	Independent	No	B	1	D	0	C	0	C	1	B	1	C	1	A	0	B	1	B	1	B	1	7	4	2	3	4	3	4	3	5	3	3.44	4	4	3	3	3	3	3	3.29	3	4	3
308	Female	Central	Owner/Manager	BSc in Pharmacy	0-5	Independent	Yes	C	0	B	1	B	1	C	1	B	1	D	0	D	0	D	0	B	1	B	1	6	3	3	4	3	4	5	4	4	3	3.67	3	4	4	3	4	3	3	3.43	4	4	3
309	Male	South	Staff Pharmacist	BSc in Pharmacy	0-5	Chain	Yes	B	1	D	0	A	0	B	0	B	1	C	1	B	1	C	0	B	1	D	0	5	3	4	5	2	3	4	4	3	3	3.44	3	4	4	4	4	3	4	3.71	3	4	4
310	Male	Central	Staff Pharmacist	BSc in Pharmacy	>20	Independent	No	B	1	B	1	D	0	C	1	B	1	C	1	B	1	B	1	A	0	D	0	7	2	3	3	4	5	3	4	4	3	3.44	2	3	3	5	4	2	2	3	4	4	3
311	Female	North	Staff Pharmacist	PharmD	0-5	Independent	No	C	0	C	0	A	0	C	1	C	0	C	1	B	1	A	0	A	0	B	1	4	4	4	2	4	3	3	3	3	4	3.33	5	4	3	3	4	4	4	3.86	3	2	3
312	Male	South	Staff Pharmacist	MSc or higher	6-10	Independent	No	B	1	C	0	B	1	D	0	B	1	D	0	B	1	B	1	D	0	A	0	5	4	5	3	3	3	4	4	2	4	3.56	4	2	5	4	3	3	4	3.57	4	2	4
313	Male	Central	Staff Pharmacist	BSc in Pharmacy	6-10	Independent	No	B	1	A	0	B	1	B	0	D	0	A	0	B	1	B	1	B	1	A	0	5	3	3	4	3	3	4	3	3	5	3.44	5	4	5	5	3	3	4	4.14	5	4	5
314	Male	Central	Staff Pharmacist	BSc in Pharmacy	11-20	Independent	No	C	0	A	0	C	0	A	0	D	0	C	1	A	0	D	0	B	1	A	0	2	3	4	3	2	3	2	3	4	3	3	3	3	4	5	4	2	3	3.43	2	4	4
315	Male	Central	Staff Pharmacist	BSc in Pharmacy	6-10	Independent	No	A	0	C	0	A	0	B	0	A	0	C	1	B	1	A	0	A	0	D	0	2	5	4	3	4	3	3	4	4	2	3.56	5	4	4	5	3	3	3	3.86	4	4	3
316	Male	Central	Staff Pharmacist	BSc in Pharmacy	0-5	Chain	No	B	1	B	1	B	1	C	1	B	1	C	1	B	1	C	0	B	1	B	1	9	3	5	3	4	4	2	4	3	3	3.44	5	4	4	5	4	3	2	3.86	4	4	2
317	Male	Central	Staff Pharmacist	MSc or higher	0-5	Independent	No	B	1	B	1	B	1	C	1	D	0	C	1	B	1	B	1	B	1	B	1	9	4	3	4	4	3	3	3	4	3	3.44	4	4	5	4	2	2	3	3.43	4	4	2
318	Female	South	Staff Pharmacist	BSc in Pharmacy	6-10	Independent	No	D	0	A	0	D	0	C	1	B	1	B	0	B	1	B	1	B	1	B	1	6	4	2	4	4	4	4	4	3	4	3.67	4	4	3	4	4	3	4	3.71	4	2	3
319	Male	Central	Owner/Manager	BSc in Pharmacy	0-5	Chain	No	D	0	A	0	A	0	C	1	C	0	A	0	A	0	D	0	C	0	B	1	2	3	4	4	3	3	4	3	4	4	3.56	4	3	3	5	2	4	4	3.57	4	4	2
320	Male	Central	Staff Pharmacist	BSc in Pharmacy	6-10	Chain	No	C	0	B	1	A	0	D	0	B	1	C	1	B	1	D	0	B	1	B	1	6	5	5	4	3	4	2	3	3	5	3.78	2	2	4	3	4	3	2	2.86	2	4	3
321	Female	Central	Owner/Manager	BSc in Pharmacy	0-5	Independent	No	D	0	B	1	B	1	C	1	D	0	C	1	C	0	B	1	B	1	C	0	6	3	5	4	2	5	4	2	3	3	3.44	2	2	4	4	4	5	4	3.57	2	4	3
322	Male	Central	Owner/Manager	BSc in Pharmacy	0-5	Independent	No	C	0	B	1	B	1	A	0	C	0	C	1	B	1	B	1	B	1	B	1	7	3	3	3	3	3	3	4	3	3	3.11	4	5	4	3	3	2	3	3.43	2	4	3
323	Female	Central	Owner/Manager	PharmD	6-10	Independent	Yes	B	1	B	1	B	1	C	1	B	1	C	1	B	1	A	0	B	1	B	1	9	4	3	4	3	4	3	5	3	3	3.56	4	5	3	2	3	4	3	3.43	3	3	4
324	Male	North	Staff Pharmacist	BSc in Pharmacy	0-5	Chain	Yes	B	1	A	0	B	1	B	0	D	0	C	1	A	0	B	1	B	1	B	1	6	3	4	3	3	3	4	5	4	4	3.67	3	4	4	3	5	3	3	3.57	3	2	3
325	Male	Central	Staff Pharmacist	BSc in Pharmacy	6-10	Chain	No	D	0	D	0	A	0	C	1	C	0	B	0	B	1	D	0	D	0	B	1	3	5	3	3	3	3	3	4	1	4	3.22	4	2	4	4	4	4	3	3.57	2	3	3
326	Male	North	Owner/Manager	BSc in Pharmacy	11-20	Independent	No	A	0	D	0	B	1	C	1	A	0	B	0	B	1	B	1	B	1	B	1	6	2	4	4	4	3	2	3	4	3	3.22	4	4	2	3	3	3	3	3.14	3	3	4
327	Male	Central	Staff Pharmacist	MSc or higher	11-20	Chain	No	B	1	C	0	D	0	A	0	B	1	C	1	B	1	A	0	B	1	A	0	5	3	3	4	4	4	3	3	4	3	3.44	4	4	5	3	4	2	2	3.43	4	4	2
328	Male	North	Staff Pharmacist	PharmD	0-5	Independent	No	B	1	B	1	A	0	C	1	B	1	B	0	B	1	B	1	D	0	A	0	6	5	3	4	4	3	4	3	4	4	3.78	3	3	3	4	3	4	4	3.43	3	4	4
329	Male	Central	Staff Pharmacist	BSc in Pharmacy	0-5	Independent	No	B	1	B	1	C	0	C	1	B	1	C	1	B	1	B	1	B	1	B	1	9	3	3	4	4	2	2	4	4	4	3.33	3	4	4	4	3	2	3	3.29	4	4	2
330	Male	North	Owner/Manager	BSc in Pharmacy	0-5	Independent	No	B	1	D	0	D	0	C	1	B	1	C	1	B	1	D	0	D	0	B	1	6	4	3	2	4	3	3	4	3	4	3.33	5	4	4	3	4	2	4	3.71	5	3	4
331	Male	North	Staff Pharmacist	BSc in Pharmacy	6-10	Chain	No	B	1	B	1	B	1	C	1	D	0	C	1	B	1	C	0	D	0	C	0	6	2	4	3	5	5	4	4	5	3	3.89	5	5	4	4	2	4	4	4	3	4	4
332	Male	North	Staff Pharmacist	BSc in Pharmacy	11-20	Independent	Yes	C	0	C	0	B	1	D	0	D	0	A	0	D	0	D	0	B	1	A	0	2	3	3	4	5	4	4	4	3	4	3.78	5	5	4	4	2	3	4	3.86	4	3	4
333	Male	Central	Owner/Manager	MSc or higher	0-5	Chain	No	B	1	A	0	A	0	C	1	D	0	D	0	C	0	B	1	B	1	D	0	4	4	3	4	2	2	5	3	4	2	3.22	4	3	3	4	3	4	3	3.43	4	3	3
334	Male	Central	Owner/Manager	BSc in Pharmacy	>20	Chain	No	B	1	D	0	B	1	C	1	D	0	A	0	A	0	B	1	C	0	A	0	4	3	2	4	3	4	3	3	3	3	3.11	4	3	4	4	3	2	4	3.43	2	4	3
335	Female	Central	Staff Pharmacist	BSc in Pharmacy	0-5	Chain	No	B	1	C	0	B	1	C	1	B	1	C	1	B	1	B	1	B	1	C	0	8	4	3	3	2	3	4	3	4	3	3.22	3	4	3	3	3	3	2	3	4	4	3
336	Female	Central	Staff Pharmacist	BSc in Pharmacy	6-10	Independent	Yes	B	1	B	1	B	1	D	0	B	1	D	0	B	1	D	0	D	0	B	1	6	3	3	4	4	4	3	3	4	3	3.44	3	4	3	3	2	2	4	3	3	4	2
337	Male	Central	Staff Pharmacist	BSc in Pharmacy	11-20	Independent	Yes	D	0	B	1	C	0	D	0	B	1	C	1	A	0	B	1	B	1	B	1	6	5	2	5	4	4	4	3	2	3	3.56	4	2	4	5	2	3	2	3.14	4	4	4
338	Female	South	Staff Pharmacist	BSc in Pharmacy	11-20	Independent	No	B	1	B	1	B	1	D	0	B	1	C	1	A	0	B	1	B	1	D	0	7	3	3	3	3	3	4	3	4	4	3.33	4	4	4	4	3	3	4	3.71	3	4	3
339	Female	Central	Staff Pharmacist	PharmD	11-20	Independent	No	D	0	C	0	A	0	D	0	C	0	C	1	D	0	C	0	D	0	D	0	1	4	2	3	4	4	4	4	4	5	3.78	5	4	4	4	4	2	3	3.71	2	4	4
340	Male	Central	Staff Pharmacist	BSc in Pharmacy	11-20	Independent	No	B	1	B	1	B	1	A	0	B	1	D	0	B	1	B	1	B	1	B	1	8	4	3	4	3	4	4	4	4	3	3.67	3	4	3	3	3	3	4	3.29	4	4	3
341	Female	South	Owner/Manager	BSc in Pharmacy	0-5	Chain	No	C	0	B	1	A	0	B	0	D	0	B	0	C	0	B	1	D	0	C	0	2	3	4	3	3	3	4	4	3	3	3.33	2	3	4	3	3	2	4	3	3	3	3
342	Female	Central	Staff Pharmacist	BSc in Pharmacy	11-20	Independent	No	B	1	B	1	B	1	D	0	A	0	C	1	B	1	B	1	B	1	A	0	7	4	3	2	3	4	3	4	4	4	3.44	2	4	3	3	3	3	4	3.14	3	3	3
343	Male	Central	Staff Pharmacist	BSc in Pharmacy	0-5	Independent	No	C	0	D	0	A	0	C	1	A	0	C	1	B	1	D	0	B	1	B	1	5	5	3	3	3	4	3	3	4	4	3.56	3	3	4	2	3	2	4	3	3	5	3
344	Male	Central	Staff Pharmacist	BSc in Pharmacy	11-20	Independent	No	B	1	A	0	D	0	C	1	A	0	A	0	C	0	B	1	A	0	C	0	3	3	4	4	5	4	3	4	2	4	3.67	2	4	4	3	3	4	3	3.29	3	3	4
345	Female	Central	Staff Pharmacist	BSc in Pharmacy	6-10	Independent	No	A	0	A	0	B	1	C	1	C	0	D	0	B	1	A	0	B	1	D	0	4	4	4	4	4	3	4	3	4	4	3.78	5	4	4	4	4	3	3	3.86	3	4	3
346	Female	North	Staff Pharmacist	PharmD	11-20	Independent	No	C	0	B	1	B	1	D	0	A	0	C	1	B	1	B	1	B	1	D	0	6	3	4	3	2	3	4	4	3	2	3.11	4	4	4	3	3	3	3	3.43	3	4	4
347	Male	Central	Owner/Manager	BSc in Pharmacy	6-10	Independent	Yes	B	1	B	1	B	1	A	0	C	0	C	1	A	0	D	0	B	1	B	1	6	2	4	2	3	5	3	3	5	3	3.33	3	4	4	4	3	4	4	3.71	2	2	3
[truncated: 13 more columns]

## Sheet: codebook
variable	description	values
respondent_id	Unique respondent identifier (1..347)
region	Pharmacy region/stratum	Central; North; South (allocated: 244/83/20)
role	Primary role in the pharmacy	Owner/Manager; Staff Pharmacist
gender	Gender	Male; Female
highest_degree	Highest pharmacy degree obtained	BSc in Pharmacy; PharmD; MSc or higher
years_practice	Years practicing as a licensed pharmacist	0-5; 6-10; 11-20; >20
pharmacy_type	Type of pharmacy	Independent; Chain
prior_pgx_training	Any formal PGx training	Yes; No
K1_answer	Knowledge Q1 selected option	A/B/C/D (D = 'I don't know')
K1_correct	Knowledge Q1 correctness	0=Incorrect; 1=Correct
K2_answer	Knowledge Q2 selected option	A/B/C/D (D = 'I don't know')
K2_correct	Knowledge Q2 correctness	0=Incorrect; 1=Correct
K3_answer	Knowledge Q3 selected option	A/B/C/D (D = 'I don't know')
K3_correct	Knowledge Q3 correctness	0=Incorrect; 1=Correct
K4_answer	Knowledge Q4 selected option	A/B/C/D (D = 'I don't know')
K4_correct	Knowledge Q4 correctness	0=Incorrect; 1=Correct
K5_answer	Knowledge Q5 selected option	A/B/C/D (D = 'I don't know')
K5_correct	Knowledge Q5 correctness	0=Incorrect; 1=Correct
K6_answer	Knowledge Q6 selected option	A/B/C/D (D = 'I don't know')
K6_correct	Knowledge Q6 correctness	0=Incorrect; 1=Correct
K7_answer	Knowledge Q7 selected option	A/B/C/D (D = 'I don't know')
K7_correct	Knowledge Q7 correctness	0=Incorrect; 1=Correct
K8_answer	Knowledge Q8 selected option	A/B/C/D (D = 'I don't know')
K8_correct	Knowledge Q8 correctness	0=Incorrect; 1=Correct
K9_answer	Knowledge Q9 selected option	A/B/C/D (D = 'I don't know')
K9_correct	Knowledge Q9 correctness	0=Incorrect; 1=Correct
K10_answer	Knowledge Q10 selected option	A/B/C/D (D = 'I don't know')
K10_correct	Knowledge Q10 correctness	0=Incorrect; 1=Correct
knowledge_score	Sum of correct knowledge items	0..10
D1	Attitude item 1 (1=Strongly Disagree ... 5=Strongly Agree)	1..5
D2	Attitude item 2 (1=Strongly Disagree ... 5=Strongly Agree)	1..5
D3	Attitude item 3 (1=Strongly Disagree ... 5=Strongly Agree)	1..5
D4	Attitude item 4 (1=Strongly Disagree ... 5=Strongly Agree)	1..5
D5	Attitude item 5 (1=Strongly Disagree ... 5=Strongly Agree)	1..5
D6	Attitude item 6 (1=Strongly Disagree ... 5=Strongly Agree)	1..5
D7	Attitude item 7 (1=Strongly Disagree ... 5=Strongly Agree)	1..5
D8	Attitude item 8 (1=Strongly Disagree ... 5=Strongly Agree)	1..5
D9	Attitude item 9 (1=Strongly Disagree ... 5=Strongly Agree)	1..5
attitude_mean	Mean across attitude items D1..D9	1.00..5.00
E1	Barrier item 1 (1=Not a barrier ... 5=Critical barrier)	1..5
E2	Barrier item 2 (1=Not a barrier ... 5=Critical barrier)	1..5
E3	Barrier item 3 (1=Not a barrier ... 5=Critical barrier)	1..5
E4	Barrier item 4 (1=Not a barrier ... 5=Critical barrier)	1..5
E5	Barrier item 5 (1=Not a barrier ... 5=Critical barrier)	1..5
E6	Barrier item 6 (1=Not a barrier ... 5=Critical barrier)	1..5
E7	Barrier item 7 (1=Not a barrier ... 5=Critical barrier)	1..5
barriers_mean	Mean across barrier items E1..E7	1.00..5.00
F1	Readiness item 1 (1=Strongly Disagree ... 5=Strongly Agree)	1..5
F2	Readiness item 2 (1=Strongly Disagree ... 5=Strongly Agree)	1..5
F3	Readiness item 3 (1=Strongly Disagree ... 5=Strongly Agree)	1..5
F4	Readiness item 4 (1=Strongly Disagree ... 5=Strongly Agree)	1..5
F5	Readiness item 5 (1=Strongly Disagree ... 5=Strongly Agree)	1..5
F6	Readiness item 6 (1=Strongly Disagree ... 5=Strongly Agree)	1..5
F7	Readiness item 7 (1=Strongly Disagree ... 5=Strongly Agree)	1..5
F8	Readiness item 8 (1=Strongly Disagree ... 5=Strongly Agree)	1..5
F9	Readiness item 9 (1=Strongly Disagree ... 5=Strongly Agree)	1..5
F10	Readiness item 10 (1=Strongly Disagree ... 5=Strongly Agree)	1..5
OR_mean	Organizational Readiness mean (F1,F2)	1.00..5.00
Leadership_support	Leadership support (F3)	1..5
Structural_mean	Structural & Practical Readiness mean (F4,F5)	1.00..5.00
Privacy_concerns	Privacy concerns (F6; higher=worse)	1..5
Personal_mean	Personal readiness & intention mean (F7..F10)	1.00..5.00
Readiness_overall_mean	Overall readiness mean (F1..F10)	1.00..5.00
